# Supplementary material for: Genetic factors affecting Fusarium head blight resistance improvement from introgression of exotic Sumai 3 alleles (including Fhb1, Fhb2, and Fhb5) in hard red spring wheat
Source: BMC Plant Biol. 2019 May 3;19:179. doi: 10.1186/s12870-019-1782-2 (PMC6499950; doi:10.1186/s12870-019-1782-2)
Supplement: Supplementary file 2 — List of annotated genes in the intervals of FHB resistance loci. (XLSX 429 kb) [file 12870_2019_1782_MOESM2_ESM.xlsx]

## Sheet: 1DS-Alsask
Gene ID	From	To	Strand	Contig ID	cM	MIPS annotation Hit ID	MIPS annotation Description	MIPS annotation Interpro ID	Rice annotation Hit ID	Rice annotation Description	root_Z10	root_Z13	root_Z39	leaf_Z10	leaf_Z23	leaf_Z71	stem_Z30	stem_Z32	stem_Z65	spike_Z32	spike_Z39	spike_Z65	grain_Z71	grain_Z75	grain_Z85
Traes_1DS_0AC685465	109	1403	+	1DS_1013750	12.505	AT1G67180.1	zinc finger C3HC4-type RING finger family protein / BRCT domain-containing protein LENGTH=453	IPR013083 Zinc finger, RING/FYVE/PHD-type	LOC_Os08g31930.1	BRCA1 C Terminus domain containing protein, expressed	2.53782	1.60708	2.1699	1.09788	0.87134	0.0553938	2.19821	1.7545	0.823855	4.59712	2.14663	4.37519	3.01474	2.42737	4.90263
Traes_1DS_9936093FF	7620	8356	-	1DS_1170233	12.505	AT5G48270.1	Plant protein of unknown function DUF868 LENGTH=322	IPR008586 Protein of unknown function DUF868, plant	LOC_Os05g01790.1	expressed protein	4.17703	1.06349	1.33161	0.8742	0.038391	0	1.70897	0.399315	0.167592	0.377179	0.669031	0.604775	0.202954	0.420047	0.0515456
Traes_1DS_205D3AC8B	1	2317	-	1DS_1269721	12.505	AT5G63020.1	Disease resistance protein CC-NBS-LRR class family LENGTH=888	IPR000767 Disease resistance protein, IPR027417 P-loop containing nucleoside triphosphate hydrolase	LOC_Os02g16060.1	RGA-1, putative, expressed	0.162192	0.130331	0.126232	1.12473	1.44176	2.65794	5.24137	7.61901	2.89545	3.80747	9.21692	4.74115	1.6594	0.177938	0
Traes_1DS_937EB36CF	1959	7115	-	1DS_1302610	12.505	sp|Q9T048|DRL27_ARATH	Disease resistance protein	IPR000767 Disease resistance protein, IPR025875 Leucine rich repeat 4, IPR027417 P-loop containing nucleoside triphosphate hydrolase	LOC_Os11g12330.1	disease resistance protein RPM1, putative, expressed	2.69853	2.68461	2.93613	1.25712	2.30302	2.87087	1.66219	1.96902	0.446691	2.69135	2.08889	0.785717	1.82733	0.313459	0.108436
Traes_1DS_AEA3EFCDB	14	3099	-	1DS_1364032	12.505	UniRef90_Q6EPC5	protein n=1 Tax=Oryza sativa subsp. japonica RepID=Q6EPC5_ORYSJ		LOC_Os02g16270.2	xa1, putative, expressed	0.146649	0.127843	0.199505	2.69265	2.71523	4.23095	7.82804	8.47803	6.00385	7.95716	20.9147	7.34605	3.36506	0.326562	0
Traes_1DS_AB7FE9B10	4930	9999	+	1DS_1666915	12.505	AT1G67850.1	Protein of unknown function DUF707 LENGTH=404	IPR007877 Protein of unknown function DUF707	LOC_Os05g01760.1	lysine ketoglutarate reductase trans-splicing related 1, putative, expressed	8.77161	11.8334	11.6717	8.19734	20.494	28.2295	9.45008	16.6592	22.4741	12.2396	26.3769	18.909	13.0724	10.6702	12.6809
Traes_1DS_E27E9EDCD	179	4237	-	1DS_1876521	12.505	sp|Q6ZQF0|TOPB1_MOUSE	DNA topoisomerase 2-binding protein 1	IPR001357 BRCT domain, IPR013083 Zinc finger, RING/FYVE/PHD-type	LOC_Os08g31930.1	BRCA1 C Terminus domain containing protein, expressed	2.91125	1.9025	2.09494	2.0363	1.41726	0.0185562	3.56567	1.61874	0.774342	5.04282	2.41063	4.68831	4.18946	2.90345	6.24816
Traes_1DS_5958DB746	2697	7116	+	1DS_1878712	12.505	sp|P01053|ICI2_HORVU	Subtilisin-chymotrypsin inhibitor-2A	IPR000864 Proteinase inhibitor I13, potato inhibitor I	LOC_Os12g25090.2	expressed protein	0	0	0	0	0	0	0	0	0	0	0	0	0	149.283	0.270927
Traes_1DS_AD8E7646F	902	4683	+	1DS_1884715	12.505	sp|A2XZI2|T2AG_ORYSI	Transcription initiation factor IIA subunit 2	IPR003194 Transcription initiation factor IIA, gamma subunit, IPR009088 Transcription factor IIA, beta-barrel	LOC_Os05g01710.1	transcription initiation factor IIA gamma chain, putative, expressed	22.5472	20.8983	20.3176	19.8067	9.05164	11.5338	22.6096	14.9166	11.2182	14.7994	13.575	14.4183	13.1956	15.6479	13.5179
Traes_1DS_5B1594E4C	2528	3345	+	1DS_1885257	12.505	sp|P01053|ICI2_HORVU	Subtilisin-chymotrypsin inhibitor-2A	IPR000864 Proteinase inhibitor I13, potato inhibitor I	LOC_Os12g36210.1	inhibitor I family protein, putative, expressed	1.8445	0.661855	0.786557	297.229	56.8122	0.171767	380.541	252.478	0	215.459	10.3515	1.69774	3.75074	0.176966	0
Traes_1DS_AE591F0C1	3045	10022	+	1DS_1888600	12.505	AT2G29200.1	pumilio 1 LENGTH=968	IPR012940 Nucleic acid binding NABP, IPR016024 Armadillo-type fold	LOC_Os05g01910.1	pumilio-family RNA binding protein, putative, expressed	11.0856	9.38937	12.2377	4.67991	8.88492	0.927953	26.7918	9.8068	0.931453	31.8893	10.2818	3.08855	3.05326	6.39722	20.4398
Traes_1DS_25D4EF9E6	13401	14773	+	1DS_1889652	12.505	AT5G42830.1	HXXXD-type acyl-transferase family protein LENGTH=450	IPR003480 Transferase, IPR023213 Chloramphenicol acetyltransferase-like domain	LOC_Os08g01950.1	transferase family protein, putative, expressed	0	0	0	0.295788	0.251181	0	0.649289	3.19132	0	0.877489	0.0268443	0.0906922	0	0	0
Traes_1DS_D11C94C4A	1464	9011	+	1DS_1892826	12.505	AT5G50380.1	exocyst subunit exo70 family protein F1 LENGTH=683	IPR004140 Exocyst complex protein Exo70, IPR016159 Cullin repeat-like-containing domain	LOC_Os01g69230.1	exo70 exocyst complex subunit domain containing protein, expressed	1.03181	1.82627	2.12546	0.630166	0.957713	1.64586	0.917193	1.47802	1.18813	0.422444	1.09446	2.13247	1.8537	0.365434	0.17734
Traes_1DS_57A00BD13	12113	12292	-	1DS_1894777	12.505	UniRef90_Q6EQ77	Ankyrin-like protein n=2 Tax=Oryza sativa RepID=Q6EQ77_ORYSJ	IPR026961 PGG domain	LOC_Os09g17329.2	expressed protein	1.62859	18.0685	0	0	0	0	0	0	0	0	0	0	0	0	0
Traes_1DS_D8A151F6E	1638	13194	+	1DS_1895253	12.505	sp|Q94FB9|AB1D_ARATH	ABC transporter D family member 1	IPR011527 ABC transporter, transmembrane domain, type 1, IPR027417 P-loop containing nucleoside triphosphate hydrolase	LOC_Os01g73530.2	ABC transporter, ATP-binding protein, putative, expressed	14.5511	14.0514	15.7268	12.7607	11.6808	5.63798	22.3866	18.6908	28.7033	13.1335	33.8889	18.9189	14.7592	4.90051	6.94403
Traes_1DS_5834A7E14	4677	9611	+	1DS_1897836	12.505	sp|Q5ZKH0|TF2H5_CHICK	General transcription factor IIH subunit 5	IPR009400 TFIIH subunit TTDA/Tfb5	LOC_Os07g38600.1	REX1 DNA Repair family protein, expressed	16.0464	21.5095	21.0482	11.9845	6.48149	1.91763	24.2426	15.772	6.14299	7.49028	9.40207	5.93959	4.71918	6.02569	3.93237
Traes_1DS_5B9DD8319	1728	9186	+	1DS_1899531	12.505	AT3G21620.1	ERD early-responsive to dehydration stress family protein LENGTH=756	IPR003864 Domain of unknown function DUF221, IPR027815 Domain of unknown function DUF4463	LOC_Os05g51630.2	early-responsive to dehydration protein-related, putative, expressed	55.4202	17.5135	20.5441	25.0443	58.0529	82.5416	16.4619	23.1477	4.7613	36.4655	57.57	17.3427	92.352	8.52096	1.59275
Traes_1DS_249123ED7	14062	17296	+	1DS_1903643	12.505	AT5G53390.1	O-acyltransferase WSD1-like family protein LENGTH=486	IPR004255 O-acyltransferase, WSD1, N-terminal, IPR009721 O-acyltransferase, WSD1, C-terminal	LOC_Os01g56360.1	wax synthase, putative, expressed	0	0	0	0.418807	0.555307	0.106387	0.0591512	0.109035	0	0.0559856	0	0.214061	0.0180661	0	0
Traes_1DS_4E3A925B9	7944	10136	+	1DS_1907401	12.505	AT4G08850.1	Leucine-rich repeat receptor-like protein kinase family protein LENGTH=1045	IPR001611 Leucine-rich repeat, IPR003591 Leucine-rich repeat, typical subtype, IPR013210 Leucine-rich repeat-containing N-terminal, type 2	LOC_Os12g42520.1	receptor kinase, putative, expressed	0.438403	2.9133	1.47462	0.517271	0.883867	1.43422	2.8542	2.9281	2.39969	1.11042	5.13505	2.9535	2.49638	0.518423	0.0138152
Traes_1DS_F1A1BFDA2	2000	4361	+	1DS_1911347	12.505	sp|B8ELF8|RL22_METSB	50S ribosomal protein L22	IPR001063 Ribosomal protein L22/L17	LOC_Os01g42980.1	ribosomal protein L22, putative, expressed	20.4635	21.0005	21.3893	21.7027	19.462	5.78664	28.4742	16.1494	12.2923	22.2494	11.8601	16.5121	18.8954	7.98361	18.2943
Traes_1DS_CE0DD00C7	14519	19611	+	1DS_1911347	12.505	sp|Q47RU8|TRUB_THEFY	tRNA pseudouridine synthase B	IPR002501 Pseudouridine synthase II	LOC_Os05g01750.1	TruB family pseudouridylate synthase, putative, expressed	3.99346	2.47885	3.68321	39.304	24.0817	19.0844	8.02987	7.97078	16.6555	7.04683	4.74718	9.30115	6.52259	1.84729	7.24028
Traes_1DS_71D95F607	11533	11745	-	1DS_1911347	12.505	sp|P82381|ICI_LINUS	Proteinase inhibitor	IPR000864 Proteinase inhibitor I13, potato inhibitor I	LOC_Os08g34258.1	inhibitor I family protein, putative, expressed	0	0	0	0	0	0	0	0	0	0	0	0	0	0	0
Traes_1DS_F800D5F6C	19729	22031	-	1DS_1911347	12.505	sp|Q7XBA5|DI196_ORYSJ	Protein DEHYDRATION-INDUCED 19 homolog 6	IPR008598 Drought induced 19 protein-like, zinc-binding domain, IPR027935 Protein dehydration-induced 19, C-terminal	LOC_Os05g01730.2	drought induced 19 protein, putative, expressed	1.6178	1.24789	0.820721	0.586738	2.54376	1.6484	3.35016	4.48227	6.26813	5.41937	8.3956	3.37555	1.66074	0.792787	0.0290536
Traes_1DS_2B1FDAE1C	6169	7736	+	1DS_1913092	12.505	UniRef90_M8AT77	Disease resistance protein RPM1 n=1 Tax=Aegilops tauschii RepID=M8AT77_AEGTA		LOC_Os08g31780.1	MLA1, putative, expressed	0	0	0	0	0	0	0	0	0	0.0702724	0	0.277883	0.0158854	0	0
Traes_1DS_8F418C87C	5918	7069	+	1DS_1913879	12.505	sp|O23755|EF2_BETVU	Elongation factor 2	IPR000640 Translation elongation factor EFG, V domain, IPR009022 Elongation factor G, III-V domain, IPR020568 Ribosomal protein S5 domain 2-type fold	LOC_Os04g02820.2	elongation factor, putative, expressed	0	0	0	0	0	0	0.0201088	0	0.0352324	0.121022	0.189239	0.158218	0.114172	0.0623909	0.101366
Traes_1DS_BF39DE1B4	7696	8258	-	1DS_1915304	12.505	sp|P01053|ICI2_HORVU	Subtilisin-chymotrypsin inhibitor-2A	IPR000864 Proteinase inhibitor I13, potato inhibitor I	LOC_Os12g36210.1	inhibitor I family protein, putative, expressed	0	2.74359	0.645469	354.681	123.433	0	375.03	256.752	0	205.237	10.1721	4.55872	4.73214	0	0
Traes_1DS_B04A19E18	27174	29056	+	1DS_1915304	12.505	AT5G17540.1	HXXXD-type acyl-transferase family protein LENGTH=461	IPR003480 Transferase, IPR023213 Chloramphenicol acetyltransferase-like domain	LOC_Os06g49660.1	transferase family protein, putative, expressed	22.7312	36.254	43.3858	0.115015	0	0	0.0846329	0.0246421	0	0	0	0	0	0	0
Traes_1DS_4D4EBDB6F	2101	5067	+	1DS_1915822	12.505	AT3G23560.1	MATE efflux family protein LENGTH=477	IPR002528 Multi antimicrobial extrusion protein	LOC_Os07g31884.1	MATE efflux family protein, putative, expressed	0	0	0	0.218682	0	0	0	0	0	0.0196157	0	0.0410132	0	0	0
Traes_1DS_EB64D875F1	13174	15067	-	1DS_1915822	12.505	sp|A6QM00|GADL1_BOVIN	Glutamate decarboxylase-like protein 1	IPR002129 Pyridoxal phosphate-dependent decarboxylase, IPR015424 Pyridoxal phosphate-dependent transferase	LOC_Os01g56380.1	decarboxylase, putative, expressed	0	0	0	2.63571	0.0147565	0	0.23775	0.0139944	0	0	0.0266591	0.165079	0.452883	0	0
Traes_1DS_AAED6F7F3	255	1484	+	1DS_70008	12.505	AT2G31820.1	Ankyrin repeat family protein LENGTH=662	IPR020683 Ankyrin repeat-containing domain	LOC_Os09g15370.1	expressed protein	0.120708	0.736654	0.410104	0	0	0	0	0	0	0	0	0	0	0	0
Traes_1DS_F3F17A72C	2	3674	-	1DS_809367	12.505	AT5G28080.2	Protein kinase superfamily protein LENGTH=492		LOC_Os05g01780.1	STE_PAK_Ste20++TranslationKinase_Slob_Wnk.1 - STE kinases include homologs to sterile 7, sterile 11 and sterile 20 from yeast, expressed	2.60504	2.30568	3.03723	1.11798	1.06817	0.966622	3.36533	2.35102	1.7406	2.93795	2.83772	2.40495	2.19788	1.59179	1.12241
Traes_1DS_49778D85D	100	3817	+	1DS_875557	12.505	UniRef90_Q2QY96	Expressed protein n=2 Tax=Oryza sativa RepID=Q2QY96_ORYSJ		LOC_Os11g38380.1	expressed protein	0.0334718	0.0453949	0.0189653	0	1.22421	1.47564	1.1897	2.0501	2.52675	5.11674	3.93785	8.05713	7.61585	4.68681	5.83062
Traes_1DS_B74218BA2	168	2546	+	1DS_1109507	14.779	UniRef90_K9Y9Y1	NAD-dependent epimerase/dehydratase n=1 Tax=Halothece sp. strain PCC 7418 RepID=K9Y9Y1_HALP7	IPR016040 NADP-binding domain	LOC_Os05g01970.5	NAD dependent epimerase/dehydratase family protein, putative, expressed	0.320034	0.435201	0.699667	109.382	22.0312	7.96475	12.1837	10.0089	24.1632	7.02222	11.5296	6.51813	12.0377	1.22956	0.113789
Traes_1DS_550739F69	406	7318	+	1DS_1146433	14.779	AT5G59410.1	Rab5-interacting family protein LENGTH=130	IPR010742 Rab5-interacting	LOC_Os05g01994.1	rab5-interacting protein like, putative, expressed	9.53772	16.8537	12.4966	5.82548	5.32994	6.43467	11.5846	12.8207	7.89206	10.1867	14.1293	11.4553	12.3539	5.7104	4.43929
Traes_1DS_F9ADC72F6	7417	11411	-	1DS_1146433	14.779	sp|Q6BKH3|DBP7_DEBHA	ATP-dependent RNA helicase DBP7	IPR001650 Helicase, C-terminal, IPR014001 Helicase, superfamily 1/2, ATP-binding domain, IPR014014 RNA helicase, DEAD-box type, Q motif, IPR025313 Domain of unknown function DUF4217, IPR027417 P-loop containing nucleoside triphosphate hydrolase	LOC_Os05g01990.1	DEAD-box ATP-dependent RNA helicase, putative, expressed	9.69493	9.85641	10.986	4.35316	5.93728	1.47889	13.1261	3.95386	2.18138	8.4639	4.79936	5.98062	6.10694	1.90397	4.22946
Traes_1DS_387FADABB	2717	3968	+	1DS_122850	14.779	AT3G23560.1	MATE efflux family protein LENGTH=477		LOC_Os07g31884.1	MATE efflux family protein, putative, expressed	0.557244	0.36061	0.449481	0.57007	0.0195766	0	0.145636	0.129879	0	0.0913014	0.0428377	0.0381359	0.351249	0	0
Traes_1DS_1F1776F17	552	3205	-	1DS_1573974	14.779	sp|Q9ASZ8|PPR37_ARATH	Pentatricopeptide repeat-containing protein	IPR002885 Pentatricopeptide repeat	LOC_Os04g28300.1	Rf1, mitochondrial precursor, putative, expressed	0.0453709	0.0767393	0.127966	0.0955589	0.0917323	0.0307088	0.243957	0.360494	0.127742	0.440475	0.109551	0.381398	0.193517	0.0475459	0.0350419
Traes_1DS_BBB781C9F	1087	4543	-	1DS_1641244	14.779	AT1G33030.1	O-methyltransferase family protein LENGTH=352	IPR001077 O-methyltransferase, family 2	LOC_Os04g09670.1	O-methyltransferase, putative, expressed	0	0	0	0	0	0	0	0	0	0	0	0	0	0	0
Traes_1DS_A9121F350	2059	5146	-	1DS_1873780	14.779	sp|Q65XV7|RFA1C_ORYSJ	Replication protein A 70 kDa DNA-binding subunit C	IPR001878 Zinc finger, CCHC-type, IPR004591 Replication factor-a protein 1 Rpa1	LOC_Os05g02040.1	RPA1C - Putative single-stranded DNA binding complex subunit 1, expressed	3.59174	2.98879	3.62175	1.71203	1.98147	0.136217	6.05182	1.74532	0.476242	7.902	4.18019	2.51785	1.97086	3.92648	2.77016
Traes_1DS_26F1546F6	3974	8044	+	1DS_1878403	14.779	AT4G21380.1	receptor kinase 3 LENGTH=850	IPR008973 C2 calcium/lipid-binding domain, CaLB, IPR011009 Protein kinase-like domain, IPR013320 Concanavalin A-like lectin/glucanase, subgroup	LOC_Os04g58700.1	expressed protein	3.48995	2.64165	3.4677	0.214652	0.0576231	0.0204927	0.122931	0.117433	0.0623204	0.438651	0.180625	0.222944	0.190939	0	0.0219933
Traes_1DS_D1CE546A2	4096	6385	-	1DS_1879930	14.779	AT1G51870.1	protein kinase family protein LENGTH=837	IPR011009 Protein kinase-like domain, IPR013320 Concanavalin A-like lectin/glucanase, subgroup	LOC_Os05g44970.1	senescence-induced receptor-like serine/threonine-protein kinase precursor, putative, expressed	0.146185	2.04682	1.64373	0	0	0	0	0	0	0	0	0	0	0	0
Traes_1DS_F3FD1D82D	466	5415	-	1DS_1880647	14.779	AT3G21690.1	MATE efflux family protein LENGTH=506	IPR002528 Multi antimicrobial extrusion protein	LOC_Os03g37490.1	MATE efflux family protein, putative, expressed	0.19069	0.12757	0.152056	0.123544	0.016941	0	0.0797158	0.322088	0	0	0.0742996	0.280495	0.772753	0.293408	1.28477
Traes_1DS_C3F67FDFB	2274	3168	+	1DS_1885467	14.779	AT5G02160.1	unknown protein; FUNCTIONS IN: molecular_function unknown; INVOLVED IN: biological_process unknown; LOCATED IN: chloroplast thylakoid membrane; EXPRESSED IN: 23 plant structures; EXPRESSED DURING: 13 growth stages; Has 121 Blast hits to 121 proteins in 17 species: Archae - 0; Bacteria - 0; Metazoa - 0; Fungi - 0; Plants - 121; Viruses - 0; Other Eukaryotes - 0 source: NCBI BLink. LENGTH=129	IPR001305 Heat shock protein DnaJ, cysteine-rich domain	LOC_Os05g01950.1	expressed protein	0.117144	0	0.0570313	77.699	83.0937	176.449	5.25738	27.4612	121.39	4.92404	16.5599	28.9509	18.0365	2.81258	0.0457943
Traes_1DS_1DA472A5C	934	6069	-	1DS_1895642	14.779	sp|Q39214|RPM1_ARATH	Disease resistance protein RPM1	IPR002182 NB-ARC, IPR027417 P-loop containing nucleoside triphosphate hydrolase	LOC_Os10g04342.1	stripe rust resistance protein Yr10, putative, expressed	0.151256	0.189158	0.58162	0.00727772	0.0563071	0.886017	0.193211	0.228552	0.0322966	1.0326	0.627773	0.40408	0.782117	0.115177	1.64436
Traes_1DS_06B2330A5	6185	7759	-	1DS_1895642	14.779	AT3G19950.1	RING/U-box superfamily protein LENGTH=328	IPR010543 Domain of unknown function DUF1117, IPR013083 Zinc finger, RING/FYVE/PHD-type	LOC_Os05g01940.1	zinc finger, RING-type, putative, expressed	18.4637	104.209	109.583	7.35174	46.1365	59.9199	28.3712	61.5431	12.2364	39.084	19.0117	10.6427	23.8777	19.2928	1.16647
Traes_1DS_EFA1BC727	22261	27998	-	1DS_1899471	14.779	sp|Q9T048|DRL27_ARATH	Disease resistance protein	IPR000767 Disease resistance protein, IPR027417 P-loop containing nucleoside triphosphate hydrolase	LOC_Os10g03570.1	RGH1A, putative, expressed	2.14474	3.25743	3.08996	1.96162	0.827767	0.224985	2.22824	1.72396	1.27232	3.58746	2.98068	3.12373	2.91235	0.377913	0.0297729
Traes_1DS_96F52C018	3009	6882	+	1DS_1910406	14.779	AT4G05475.1	RNI-like superfamily protein LENGTH=309	IPR001810 F-box domain, IPR006553 Leucine-rich repeat, cysteine-containing subtype	LOC_Os02g21240.1	OsFBX48 - F-box domain containing protein, expressed	4.83129	7.93639	6.12099	3.31035	3.98162	5.9831	5.44524	6.9742	6.51264	12.142	9.71199	10.3019	9.61082	4.12083	17.1187
Traes_1DS_504C1CBAA	5190	13998	-	1DS_1910406	14.779	sp|P78406|RAE1L_HUMAN	mRNA export factor	IPR015943 WD40/YVTN repeat-like-containing domain, IPR020472 G-protein beta WD-40 repeat	LOC_Os08g07960.1	mitotic checkpoint protein, putative, expressed	10.0912	11.2547	10.454	7.23617	13.5797	10.7776	12.0253	14.1622	10.4968	23.9586	20.3794	20.5803	22.9167	13.9219	17.191
Traes_1DS_D49FED82C	7931	9897	-	1DS_1913123	14.779	UniRef90_UPI00032AAFDB	UPI00032AAFDB related cluster n=1 Tax=unknown RepID=UPI00032AAFDB		LOC_Os05g02010.4	expressed protein	0.989962	2.17555	1.78376	9.45026	18.1446	16.3912	5.53726	3.986	7.80081	4.79547	4.95359	7.74549	6.46646	2.60948	0.779486
Traes_1DS_04B2A3FBB	240	2686	-	1DS_655001	14.779	AT2G41640.1	Glycosyltransferase family 61 protein LENGTH=500	IPR007657 Glycosyltransferase AER61, uncharacterised	LOC_Os01g31370.1	glycosyltransferase, putative, expressed	5.58024	36.6545	33.1277	0.760477	12.5736	35.683	2.3536	20.4194	7.37913	0.0575463	1.15568	1.82051	2.37794	6.16738	0.393156
Traes_1DS_BC562BD53	3299	5597	+	1DS_659492	14.779	AT1G51790.1	Leucine-rich repeat protein kinase family protein LENGTH=882	IPR024788 Malectin-like carbohydrate-binding domain	LOC_Os05g44940.1	protein kinase domain containing protein, expressed	0.058498	0.425318	0.664466	0	0	0	0	0	0	0	0	0	0	0	0
Traes_1DS_08CFF7DB4	1337	3056	-	1DS_1563073	19.33	UniRef90_UPI0002C31F1C	UPI0002C31F1C related cluster n=1 Tax=unknown RepID=UPI0002C31F1C	IPR015943 WD40/YVTN repeat-like-containing domain	LOC_Os08g16600.1	WD-40 repeat protein family, putative, expressed	0.245669	1.79851	1.26916	0.356908	0.606401	0.213654	0.587416	0.708075	0.190193	1.36588	0.813944	1.32498	0.672899	0.824782	1.55586
Traes_1DS_2637AA0D31	2955	4230	-	1DS_1876000	19.33	sp|Q9M0X5|CRK25_ARATH	Cysteine-rich receptor-like protein kinase 25	IPR002902 Gnk2-homologous domain	LOC_Os05g02200.1	cysteine-rich repeat secretory protein 55 precursor, putative, expressed	0.431512	1.02068	0.75349	0.929462	0.612506	0.118883	2.24281	5.46066	1.22593	0.0714227	0.0418874	0.130466	0	0	0
Traes_1DS_491B2F92A1	3820	4780	-	1DS_1880900	19.33	sp|Q9M0X5|CRK25_ARATH	Cysteine-rich receptor-like protein kinase 25	IPR002902 Gnk2-homologous domain	LOC_Os05g02200.1	cysteine-rich repeat secretory protein 55 precursor, putative, expressed	1.93161	8.32803	6.14377	4.74592	5.27547	4.78347	6.96089	22.9006	4.17829	0.342353	0.513202	0.265457	0.314326	0.527236	1.22763
Traes_1DS_F3267AE6C	3541	5100	+	1DS_1881060	19.33	AT4G32285.1	ENTH/ANTH/VHS superfamily protein LENGTH=635	IPR008942 ENTH/VHS, IPR011417 AP180 N-terminal homology ANTH domain	LOC_Os05g02140.1	clathrin assembly protein, putative, expressed	1.23004	4.20778	2.7047	0.378471	1.40858	5.91222	0.26778	1.45068	0.114902	0.155506	0.364958	0.47079	4.90553	6.09768	3.16012
Traes_1DS_317E7E5B1	3233	9871	+	1DS_1881199	19.33	sp|Q9T048|DRL27_ARATH	Disease resistance protein	IPR000767 Disease resistance protein, IPR027417 P-loop containing nucleoside triphosphate hydrolase	LOC_Os10g04110.1	MLA6 protein, putative, expressed	0.0859742	0.643247	0.413051	0.153497	1.03941	1.23854	1.16878	1.40531	1.69392	0.533849	0.449693	0.268233	0	0	0
Traes_1DS_92A7B09F2	13690	18547	+	1DS_1881199	19.33	sp|Q9T048|DRL27_ARATH	Disease resistance protein	IPR000767 Disease resistance protein, IPR027417 P-loop containing nucleoside triphosphate hydrolase	LOC_Os10g04110.1	MLA6 protein, putative, expressed	0.126093	0.416047	0.25469	1.39944	2.74294	0.747877	7.72509	4.98819	2.01613	6.08135	6.24487	3.35963	2.00725	0.615348	1.13454
Traes_1DS_FBC87A120	23700	24140	+	1DS_1881199	19.33	AT5G59613.1	unknown protein; BEST Arabidopsis thaliana protein match is: unknown protein . LENGTH=55		LOC_Os03g40920.1	expressed protein	0.0717805	1.15138	0.0761475	0.348582	0.170344	0	0	0.4002	0	0.0786527	0.183447	0	0.180885	0.161047	0
Traes_1DS_188B039CA	7992	8174	-	1DS_1882520	19.33		Unknown protein			nothing found in rice	0	0	0	0	0	0	0	0	0	0	0	0	0	0	0
Traes_1DS_159B4A94E	517	2073	+	1DS_1890785	19.33	AT1G08090.1	nitrate transporter 2:1 LENGTH=530	IPR011701 Major facilitator superfamily, IPR016196 Major facilitator superfamily domain, general substrate transporter	LOC_Os01g50820.1	transporter, major facilitator family, putative, expressed	0	0	0	0	0	0	0	0	0	0	0	0	0	0	0
Traes_1DS_047DA63CE	13880	17012	+	1DS_1891881	19.33	AT3G05630.1	phospholipase D P2 LENGTH=1046	IPR008973 C2 calcium/lipid-binding domain, CaLB, IPR015679 Phospholipase D family, IPR024632 Phospholipase D, C-terminal	LOC_Os06g40190.1	phospholipase D, putative, expressed	12.6598	12.2141	10.9547	0.0239559	0.101491	0	0.34035	0.22162	0	0	0	0	0	0.11752	0.0271391
Traes_1DS_3F43D98D3	2261	12229	+	1DS_1895716	19.33	AT2G39570.1	ACT domain-containing protein LENGTH=411	IPR002912 ACT domain	LOC_Os05g02220.2	ACT domain containing protein, expressed	8.18621	5.76115	5.27771	4.77376	10.2612	9.32472	4.81149	1.54876	5.16556	5.20741	9.01207	11.4057	6.46877	5.94115	31.0576
Traes_1DS_284046114	5480	7695	+	1DS_1897117	19.33	sp|Q53B75|CF1B1_SOYBN	Chalcone--flavonone isomerase 1B-1	IPR016087 Chalcone isomerase	LOC_Os02g21520.1	chalcone isomerase 3, putative, expressed	0.565212	0.143872	0.194157	24.3394	14.8967	22.5727	2.75536	8.27574	33.2407	1.09902	2.20933	6.72644	3.76478	0.536798	0.287499
Traes_1DS_52313FFE7	3687	3880	+	1DS_1903204	19.33	UniRef90_Q10PZ8	Transposon protein, putative, Mutator sub-class n=1 Tax=Oryza sativa subsp. japonica RepID=Q10PZ8_ORYSJ	IPR018289 MULE transposase domain	LOC_Os03g11630.1	transposon protein, putative, Mutator sub-class, expressed	0	0	0	0	0	0	0	0	0	0	0	0	0	0	0
Traes_1DS_D46D6CB4B	1697	4633	+	1DS_1907968	19.33	AT3G25490.1	Protein kinase family protein LENGTH=433	IPR000742 Epidermal growth factor-like domain, IPR011009 Protein kinase-like domain, IPR013320 Concanavalin A-like lectin/glucanase, subgroup	LOC_Os04g43730.1	OsWAK51 - OsWAK receptor-like protein kinase, expressed	0.105511	0.835724	0.51331	0	0.00975079	0	0	0.00925325	0	0	0	0.0094401	0	0	0
Traes_1DS_70B3BCD70	2254	5628	+	1DS_1909323	19.33	AT2G20815.1	Family of unknown function DUF566 LENGTH=482	IPR007573 Protein of unknown function DUF566	LOC_Os03g38480.1	expressed protein	0	0	0	0	0	0	0	0	0	0	0	0	0	0	0
Traes_1DS_7E4B12E73	2	1261	+	1DS_1909604	19.33	UniRef90_UPI0002C31F1C	UPI0002C31F1C related cluster n=1 Tax=unknown RepID=UPI0002C31F1C		LOC_Os08g16600.1	WD-40 repeat protein family, putative, expressed	8.57704	5.4897	5.31954	6.84365	6.08551	2.3844	7.70877	8.43931	6.79963	11.7316	6.18583	12.6002	8.32674	3.99827	8.86701
Traes_1DS_C956298DF1	3675	7627	-	1DS_1915444	19.33	sp|C5BDY7|MDTK_EDWI9	Multidrug resistance protein MdtK	IPR002528 Multi antimicrobial extrusion protein	LOC_Os01g31980.2	MATE efflux family protein, putative, expressed	0	0	0	0.0172466	0.071806	0	0.624351	0.180679	0	0.476786	0.762011	0.418864	0.489558	0.0319073	0.0886713
Traes_1DS_41CEFC4AA	3	264	-	1DS_226543	19.33		Unknown protein		LOC_Os08g16600.1	WD-40 repeat protein family, putative, expressed	2.68944	2.3661	3.09696	0.901922	0.605317	0.364246	1.62925	0.276006	0.714326	1.61722	0	0.666739	0.651426	1.11112	1.28021
Traes_1DS_FE10585EC	1094	3166	-	1DS_871409	19.33	AT1G51700.1	DOF zinc finger protein 1 LENGTH=194	IPR003851 Zinc finger, Dof-type	LOC_Os05g02150.1	expressed protein	2.73981	2.28151	2.79935	1.0958	1.85759	0.0957046	2.80923	1.66929	0.911532	7.85432	1.66912	0.795197	0.779442	1.02655	0.717982

## Sheet: Qfhb.ndwp-6A
Gene ID	From	To	Strand	Contig ID	cM	MIPS annotation Hit ID	MIPS annotation Description	MIPS annotation Interpro ID	Rice annotation Hit ID	Rice annotation Description	root_Z10	root_Z13	root_Z39	leaf_Z10	leaf_Z23	leaf_Z71	stem_Z30	stem_Z32	stem_Z65	spike_Z32	spike_Z39	spike_Z65	grain_Z71	grain_Z75	grain_Z85
Traes_6AL_E65055858	2278	2703	+	6AL_5750037	98.823	AT1G19260.1	TTF-type zinc finger protein with HAT dimerisation domain LENGTH=769	IPR008906 HAT dimerisation domain, C-terminal, IPR012337 Ribonuclease H-like domain	LOC_Os11g39200.1	hAT dimerisation domain containing protein, expressed	0	0	0	0	0	0	0	0	0	0	0	0	0	0	0
Traes_6AL_1D8F523AE	3813	5163	-	6AL_5759946	98.823		Unknown protein		LOC_Os02g57350.1	expressed protein	8.98862	27.4421	31.0849	2.01074	2.25492	0.489135	10.9019	21.8146	0.0582263	33.29	15.7436	0.776743	44.054	5.71759	0.287323
Traes_6AL_6CA3E9A5E	1135	2121	-	6AL_5782642	98.823	AT1G50260.1	N-terminal-transmembrane-C2 domain type 5.1 LENGTH=675		LOC_Os02g58230.2	C2 domain containing protein, putative, expressed	1.2491	3.10254	2.39606	6.26152	5.75458	5.83842	1.6436	2.88734	3.8569	1.82527	2.62155	4.0957	1.06909	0.485073	2.75631
Traes_6AL_D16774F7A	2533	5919	-	6AL_5782642	98.823	UniRef90_L7JWK7	Ca2+-dependent lipid-binding protein CLB1/vesicle protein vp115/Granuphilin A,	IPR008973 C2 calcium/lipid-binding domain, CaLB, IPR019411 Domain of unknown function DUF2404	LOC_Os02g58230.1	C2 domain containing protein, putative, expressed	1.26974	1.28066	2.53812	4.87316	5.29986	4.71983	2.10553	2.14999	3.20599	2.23048	2.39696	3.62092	1.58514	0.623909	1.26773
Traes_6AL_F7C7333CE	4	7426	+	6AL_5787212	98.823	AT1G65800.1	receptor kinase 2 LENGTH=847	IPR011009 Protein kinase-like domain	LOC_Os05g03920.1	TKL_IRAK_DUF26-lf.3 - DUF26 kinases have homology to DUF26 containing loci, expressed	0.134716	1.37288	0.28416	0.462052	0.975785	2.41447	0.229522	0.465123	1.56144	1.44079	2.06893	4.27614	4.74013	2.50143	2.01517
Traes_6AL_87242E351	336	6431	-	6AL_5794362	98.823	sp|Q39214|RPM1_ARATH	Disease resistance protein RPM1	IPR002182 NB-ARC, IPR027417 P-loop containing nucleoside triphosphate hydrolase	LOC_Os08g28540.1	resistance protein LR10, putative, expressed	4.86367	3.83592	3.31665	2.03317	2.50241	1.62273	4.21133	6.68954	4.27473	9.2881	9.26239	7.03477	10.1561	0.646051	0.614363
Traes_6AL_5E2427983	7351	13111	-	6AL_5797420	98.823	sp|P40024|ARB1_YEAST	ABC transporter ATP-binding protein ARB1	IPR027417 P-loop containing nucleoside triphosphate hydrolase	LOC_Os02g58020.1	ABC transporter, ATP-binding protein, putative, expressed	37.3803	26.5636	31.0422	27.0288	25.8377	17.1489	39.9862	27.9695	24.0021	33.3072	21.6599	37.9154	30.3836	22.4278	100.007
Traes_6AL_C44818558	2687	5424	+	6AL_5800797	98.823	AT4G08850.1	Leucine-rich repeat receptor-like protein kinase family protein LENGTH=1045	IPR001611 Leucine-rich repeat, IPR013210 Leucine-rich repeat-containing N-terminal, type 2	LOC_Os02g39670.1	retrotransposon, putative, centromere-specific, expressed	1.08498	0.836205	1.01653	0.0261228	0	0	0	0.0439403	0.0500896	0	0	0.00896169	0	0	0
Traes_6AL_2A7DFCD46	8160	10923	+	6AL_5800797	98.823	AT4G08850.1	Leucine-rich repeat receptor-like protein kinase family protein LENGTH=1045	IPR001611 Leucine-rich repeat, IPR003591 Leucine-rich repeat, typical subtype, IPR013210 Leucine-rich repeat-containing N-terminal, type 2	LOC_Os02g40180.1	receptor-like protein kinase 5 precursor, putative, expressed	5.61642	7.42189	7.48843	0	0	0	0	0	0	0	0	0	0	0	0
Traes_6AL_DAE7F7228	1375	1713	+	6AL_5801844	98.823		Unknown protein		LOC_Os08g27290.1	hAT dimerisation domain-containing protein, putative, expressed	0	0	0	0	0	0	0	0	0	0	0	0	0	0	0
Traes_6AL_0ED2DDDAC	2380	7661	+	6AL_5815310	98.823	UniRef90_Q5VMU3	Embryogenesis transmembrane protein-like n=3 Tax=Oryza sativa RepID=Q5VMU3_ORYSJ	IPR026961 PGG domain	LOC_Os04g08640.2	cadmium tolerance factor, putative, expressed	0	0	0	0.0171905	0.033034	0	0.0614662	0.0815281	0	2.55301	1.56734	0.0642319	0.800998	0	0
Traes_6AL_5C48AC7D7	9191	12724	-	6AL_5815310	98.823	AT4G38180.1	FAR1-related sequence 5 LENGTH=788	IPR004330 FAR1 DNA binding domain, IPR007527 Zinc finger, SWIM-type, IPR018289 MULE transposase domain	LOC_Os02g18370.1	transposon protein, putative, unclassified, expressed	9.95739	8.8014	10.0446	5.91632	7.05965	2.00751	15.9923	9.69202	5.70028	26.9575	14.8284	10.838	10.7148	5.18532	2.52964
Traes_6AL_38D62DA4B	1	5116	+	6AL_5816685	98.823	sp|Q89AF9|DEAD_BUCBP	ATP-dependent RNA helicase DeaD	IPR001650 Helicase, C-terminal, IPR014001 Helicase, superfamily 1/2, ATP-binding domain, IPR014014 RNA helicase, DEAD-box type, Q motif, IPR027417 P-loop containing nucleoside triphosphate hydrolase	LOC_Os02g57980.1	DEAD/DEAH box helicase, putative, expressed	2.28572	2.43268	2.38048	2.71964	3.528	1.68218	2.54455	2.39827	3.49762	4.3121	2.76859	4.91059	3.03211	1.77514	4.11946
Traes_6AL_BFEEFB9EF	4697	11167	-	6AL_5829639	98.823	sp|Q9ZVE0|ORN_ARATH	Oligoribonuclease	IPR012337 Ribonuclease H-like domain	LOC_Os02g26660.2	exonuclease, putative, expressed	4.99032	2.52258	3.29425	2.08247	2.74773	2.62869	3.34456	3.02029	3.34403	3.11028	2.55605	4.74085	2.92781	2.3588	7.50117
Traes_6AL_4724384F0	8	565	+	6AL_5833556	98.823	AT2G19690.2	phospholipase A2-beta LENGTH=148		LOC_Os02g58500.1	phospholipase A2, putative, expressed	2.24784	1.11171	1.23682	0.887378	0.459448	0.283307	1.5932	0.866662	1.00863	1.43824	2.1171	0.859131	1.27744	0.328105	0.232066
Traes_6AL_00EDAC7DB	3974	5371	+	6AL_5833909	98.823	AT2G37180.1	Aquaporin-like superfamily protein LENGTH=285	IPR000425 Major intrinsic protein, IPR023271 Aquaporin-like	LOC_Os02g44630.2	aquaporin protein, putative, expressed	23.4256	172.08	123.838	3.11316	12.4866	46.3792	3.96577	5.29701	2.39076	0.630662	1.67451	22.3402	1.6066	1.18895	3.9215
Traes_6AL_5FFF73A6E	3563	5886	+	6AL_5835434	98.823	AT5G60800.2	Heavy metal transport/detoxification superfamily protein LENGTH=302	IPR006121 Heavy metal-associated domain, HMA	LOC_Os02g57360.1	heavy metal-associated domain containing protein, expressed	0.173073	0.0275592	0	0.0514097	0.115252	0	0.220374	1.06936	0	2.66658	1.43282	0.0960359	0.669064	1.00592	0
Traes_6AL_F69EE193A	3	2126	+	6AL_2105793	99.391	AT4G09060.2	unknown protein; BEST Arabidopsis thaliana protein match is: unknown protein . LENGTH=367		LOC_Os02g58470.1	expressed protein	2.50404	2.05207	2.24032	1.54257	1.19553	0.179379	3.57998	0.722449	0.111662	6.73516	1.75825	1.92664	4.39206	0.792615	0.138118
Traes_6AL_96EEAA1AD	5	3024	+	6AL_4488540	99.391	sp|Q9DCW4|ETFB_MOUSE	Electron transfer flavoprotein subunit beta	IPR012255 Electron transfer flavoprotein, beta subunit	LOC_Os04g10400.1	electron transfer flavoprotein subunit beta, putative, expressed	17.1278	9.56985	8.10676	9.10703	1.94267	4.70957	6.59805	6.76487	4.80456	5.36466	4.66223	8.56321	10.7742	11.5312	12.086
Traes_6AL_CFD285194	3756	5070	+	6AL_4488540	99.391	AT4G10810.1	unknown protein; FUNCTIONS IN: molecular_function unknown; INVOLVED IN: biological_process unknown; LOCATED IN: chloroplast; EXPRESSED IN: 23 plant structures; EXPRESSED DURING: 15 growth stages; BEST Arabidopsis thaliana protein match is: unknown protein . LENGTH=81		LOC_Os02g58010.1	expressed protein	14.205	20.033	15.5785	7.96652	5.57409	4.6546	10.4474	13.4716	14.3406	13.9324	16.1952	17.9337	17.6908	18.7863	17.1755
Traes_6AL_E3045120A	7742	12452	-	6AL_4488540	99.391	UniRef90_UPI0002B4C7D6	UPI0002B4C7D6 related cluster n=2 Tax=unknown RepID=UPI0002B4C7D6		LOC_Os01g04600.1	expressed protein	2.45804	2.43453	3.02477	2.32182	3.21136	1.44355	4.66595	4.08266	3.73819	7.05858	4.23045	4.03085	3.3485	1.73771	2.96727
Traes_6AL_86AB1F1F5	7961	8221	+	6AL_5697330	99.391	UniRef90_Q7XUX9	n=1 Tax=Oryza sativa subsp. japonica RepID=Q7XUX9_ORYSJ		LOC_Os11g36270.1	retrotransposon protein, putative, unclassified, expressed	0	0	0	0	0	0	0	0	0	0	0	0	0	0	0
Traes_6AL_7C0601EB0	95	1773	-	6AL_5730111	99.391	AT5G15680.1	ARM repeat superfamily protein LENGTH=2153	IPR025614 Cell morphogenesis protein N-terminal	LOC_Os02g58410.1	expressed protein	1.2988	1.11372	0.578227	0.442224	0.898225	1.00501	1.82996	0.626472	1.40225	1.41809	1.53575	3.22641	1.56839	3.92527	4.11872
Traes_6AL_616161AAB	932	12517	+	6AL_5742333	99.391	AT2G27880.1	Argonaute family protein LENGTH=997	IPR003100 Argonaute/Dicer protein, PAZ, IPR012337 Ribonuclease H-like domain, IPR014811 Domain of unknown function DUF1785	LOC_Os02g58490.1	PINHEAD, putative, expressed	26.7241	15.5302	16.2854	22.9884	12.5433	14.5702	16.5738	14.9135	18.1893	16.6702	23.6646	17.2488	11.0724	20.6429	0.3804
Traes_6AL_02ECEFFB7	7635	12583	-	6AL_5742333	99.391	AT1G73370.1	sucrose synthase 6 LENGTH=942	IPR012820 Sucrose synthase, plant/cyanobacteria	LOC_Os04g24430.1	sucrose synthase, putative, expressed	0.892277	0.634493	0.633461	0.191282	0.314222	0.641867	0.585216	0.436617	0.365942	0.202704	0.214433	0.577109	0.131976	0.462042	0
Traes_6AL_1903FF69B	2646	2950	+	6AL_5742405	99.391	UniRef90_Q7XMF6	n=1 Tax=Oryza sativa subsp. japonica RepID=Q7XMF6_ORYSJ		LOC_Os06g48820.1	retrotransposon protein, putative, unclassified	0	0	0	0	0	0	0	0	0	0	0	0	0	0	0
Traes_6AL_40D8EE8FC	2	10189	+	6AL_5742630	99.391	sp|P40468|TAO3_YEAST	Cell morphogenesis protein PAG1	IPR016024 Armadillo-type fold, IPR025481 Cell morphogenesis protein C-terminal, IPR025614 Cell morphogenesis protein N-terminal	LOC_Os02g58410.1	expressed protein	3.79809	4.35717	4.95275	2.2367	3.09508	3.90539	5.52463	4.66753	4.55812	4.97461	5.2326	8.78343	6.9969	8.4377	19.3199
Traes_6AL_AC1DA0AE6	17133	20856	+	6AL_5742630	99.391	sp|Q6K977|C3H19_ORYSJ	Zinc finger CCCH domain-containing protein 19	IPR000571 Zinc finger, CCCH-type, IPR026290 Putative E3 ubiquitin-protein ligase, makorin-related	LOC_Os02g58440.1	zinc finger C-x8-C-x5-C-x3-H type family protein, expressed	13.9092	13.1212	14.6351	12.79	10.6317	9.64558	15.8585	9.23928	6.99833	16.952	11.6511	8.77426	5.9666	10.3337	18.2375
Traes_6AL_2A11939F7	2831	8707	-	6AL_5743046	99.391	sp|Q13435|SF3B2_HUMAN	Splicing factor 3B subunit 2	IPR006568 PSP, proline-rich, IPR007180 Domain of unknown function DUF382	LOC_Os02g58090.1	PSP domain containing protein, expressed	36.3265	24.8049	28.7512	28.8732	20.1236	16.7452	37.4158	24.4991	18.7564	42.5297	19.6697	28.2995	28.5967	25.8071	47.0214
Traes_6AL_93B0582A9	3895	7216	+	6AL_5743404	99.391	sp|Q3EC97|FBL14_ARATH	F-box/LRR-repeat protein 14	IPR001810 F-box domain, IPR006553 Leucine-rich repeat, cysteine-containing subtype	LOC_Os04g30210.1	OsFBL15 - F-box domain and LRR containing protein, expressed	0.259528	0.657932	0.447803	0.144954	0.647192	0.504179	0.822103	0.757434	0.733674	0.988516	0.636442	1.07902	0.280688	0.256534	1.16405
Traes_6AL_E3AACC03A	3375	4204	-	6AL_5746830	99.391	sp|Q02243|WIN_SOYBN	Wound-induced protein	IPR014733 Barwin-like endoglucanase	LOC_Os11g37960.1	WIP4 - Wound-induced protein precursor, expressed	0.0995846	105.435	45.3707	0	0.736286	9.73575	0.0718668	0.293097	0	0	0	0.190989	0.122921	0.29668	0
Traes_6AL_1036FBC8B	9865	10014	-	6AL_5748517	99.391		Unknown protein			nothing found in rice	0	0	0	0	0	0	0	0	0	0	0	0	0	0	0
Traes_6AL_C1941877C	479	2024	+	6AL_5750064	99.391		Unknown protein		LOC_Os02g58360.1	expressed protein	0.43632	0.507279	0.394219	0.0479636	0.510776	0.459068	0.129024	0.394711	0.660387	0.301978	0.605731	0.321939	0.294791	0	0
Traes_6AL_28CCA7F5D	6489	13981	+	6AL_5750299	99.391	sp|Q3IRQ4|LEUC_NATPD	3-isopropylmalate dehydratase large subunit	IPR015937 Aconitase/isopropylmalate dehydratase	LOC_Os08g09200.1	aconitate hydratase protein, putative, expressed	157.203	110.433	114.546	85.4754	53.423	38.2257	118.658	105.606	97.5946	62.276	80.6163	79.4184	107.602	68.8196	74.2204
Traes_6AL_8DA9E7306	2973	4406	-	6AL_5750306	99.391	AT2G39540.1	Gibberellin-regulated family protein LENGTH=87	IPR003854 Gibberellin regulated protein	LOC_Os10g02625.1	gibberellin regulated protein, putative, expressed	0.0622334	0	0.0542189	0	1.52827	0.0898761	24.1826	29.6368	2.103	2.81528	21.6155	10.495	2.80514	1.45287	0.0487107
Traes_6AL_A3F621D5F	5302	8340	-	6AL_5750306	99.391	sp|A1WVM9|UBIA_HALHL	4-hydroxybenzoate octaprenyltransferase	IPR000537 UbiA prenyltransferase family	LOC_Os08g23320.1	para-hydroxybenzoate--polyprenyltransferase, mitochondrial precursor, putative, expressed	1.15936	1.52333	1.77519	1.42127	1.85892	1.15008	2.87717	2.94918	4.87459	1.55753	2.64225	2.32125	0.808367	0.190058	0.872989
Traes_6AL_EE67ADCBF	1614	2181	+	6AL_5753455	99.391	sp|A2XAZ3|ADHX_ORYSI	Alcohol dehydrogenase class-3	IPR011032 GroES-like	LOC_Os02g57040.1	dehydrogenase, putative, expressed	0	0	0	0	0	1.77082	0	0	0	0	0	0	0	0	0
Traes_6AL_80FD46553	1377	5387	+	6AL_5753489	99.391	sp|Q2JBP8|KATG_FRASC	Catalase-peroxidase	IPR010255 Haem peroxidase	LOC_Os02g34810.1	OsAPx8 - Thylakoid-bound Ascorbate Peroxidase encoding gene 5,8, expressed	0.0277741	0	0	129.739	129.349	149.085	4.26692	24.8883	186.236	1.37598	16.7527	25.5219	18.8876	14.8562	0
Traes_6AL_A9FBD28C1	1	1579	+	6AL_5753663	99.391	AT2G37180.1	Aquaporin-like superfamily protein LENGTH=285	IPR000425 Major intrinsic protein, IPR023271 Aquaporin-like	LOC_Os02g57720.1	aquaporin protein, putative, expressed	242.114	462.254	360.135	65.5368	123.938	259.851	97.7392	80.8675	27.4147	14.3102	42.1428	146.422	50.6007	23.456	42.1711
Traes_6AL_D50E09BFC	7855	9098	-	6AL_5753663	99.391	AT2G37180.1	Aquaporin-like superfamily protein LENGTH=285	IPR000425 Major intrinsic protein, IPR023271 Aquaporin-like	LOC_Os02g57720.1	aquaporin protein, putative, expressed	56.927	207.656	167.043	5.41738	24.6848	95.5577	6.45834	11.03	6.15999	0.914655	2.43089	41.3507	2.37639	1.47115	7.06276
Traes_6AL_D1DF94066	4609	10168	-	6AL_5755187	99.391	AT5G14090.1	unknown protein; Has 56 Blast hits to 56 proteins in 18 species: Archae - 0; Bacteria - 0; Metazoa - 0; Fungi - 2; Plants - 46; Viruses - 0; Other Eukaryotes - 8 source: NCBI BLink. LENGTH=358		LOC_Os11g29840.1	expressed protein	0.214439	0.1795	0.471062	6.29305	5.43475	0	10.9382	10.4703	6.36476	0	0.64494	0.0207638	0	0.068893	0
Traes_6AL_8612368D3	476	3430	-	6AL_5755532	99.391	AT4G00355.3	unknown protein; BEST Arabidopsis thaliana protein match is: unknown protein . LENGTH=266		LOC_Os02g57600.1	expressed protein	4.53578	8.53001	6.11922	0.947209	1.99276	3.23419	1.5483	12.4371	21.9697	0.431557	1.25765	9.20223	2.79911	2.38027	15.5999
Traes_6AL_598053351	11095	11856	-	6AL_5755532	99.391	AT4G27230.1	histone H2A 2 LENGTH=131	IPR009072 Histone-fold	LOC_Os12g34510.1	Core histone H2A/H2B/H3/H4 domain containing protein, putative, expressed	25.0536	15.3376	26.9012	11.7539	6.84334	0	22.763	7.63575	3.11605	41.1704	8.67368	9.07171	13.5951	7.19044	0
Traes_6AL_9D5673FB7	2553	10100	-	6AL_5755920	99.391	UniRef90_Q00RM7	n=2 Tax=Oryza sativa RepID=Q00RM7_ORYSA	IPR012677 Nucleotide-binding, alpha-beta plait	LOC_Os04g59340.1	RNA-binding region RNP-1, putative, expressed	1.61171	1.69706	0.65918	0.509864	1.12252	0	2.11858	3.08703	1.4556	0.180036	2.89502	0.0627534	0.0452879	0.123749	0
Traes_6AL_C8DFF7384	10585	13426	-	6AL_5755920	99.391	sp|A0QTF8|RMLD_MYCS2	dTDP-4-dehydrorhamnose reductase	IPR005913 dTDP-4-dehydrorhamnose reductase	LOC_Os02g57990.1	methionine adenosyltransferase regulatory beta subunit-related, putative, expressed	13.0771	5.6997	8.56972	5.09538	3.79121	1.23186	10.7061	9.67045	8.21415	8.57084	11.5879	4.484	6.02072	2.61819	0.829805
Traes_6AL_856B15B49	678	4465	+	6AL_5762159	99.391	sp|P54001|P4HA1_RAT	Prolyl 4-hydroxylase subunit alpha-1	IPR005123 Oxoglutarate/iron-dependent dioxygenase	LOC_Os02g58070.1	oxidoreductase, putative, expressed	22.1848	19.2678	16.3979	8.54733	5.90543	5.86674	15.2704	18.82	11.7406	19.4992	21.7549	11.3825	20.7102	29.6745	23.595
Traes_6AL_34FD736F3	7061	11866	+	6AL_5762159	99.391	AT1G71880.1	sucrose-proton symporter 1 LENGTH=513	IPR016196 Major facilitator superfamily domain, general substrate transporter	LOC_Os02g58080.1	transporter, major facilitator family, putative, expressed	11.9769	12.4026	12.4979	3.5615	5.41752	7.36417	9.15487	19.7612	6.26676	10.1754	14.3124	7.27007	12.3625	7.54195	6.17291
Traes_6AL_9602983B3	11945	13592	-	6AL_5762159	99.391	UniRef90_B6UF50	BAG domain containing protein n=3 Tax=Zea mays RepID=B6UF50_MAIZE		LOC_Os11g31060.1	IQ calmodulin-binding and BAG domain containing protein, putative, expressed	3.70078	12.5932	6.85931	0.874103	4.92223	34.1383	0.397186	2.46911	3.19057	0.292163	0.810415	1.16011	1.57575	25.5191	1.3507
Traes_6AL_50FAFCED3	2376	2862	+	6AL_5762293	99.391	UniRef90_Q2R2J8	Retrotransposon protein, putative, Ty1-copia subclass n=1 Tax=Oryza sativa subsp. japonica RepID=Q2R2J8_ORYSJ		LOC_Os07g16750.1	retrotransposon protein, putative, unclassified, expressed	0.0202029	0.0201224	0.0628447	0	0	0	0	0	0	0	0	0	0	0.0905468	0
Traes_6AL_1D00AEC71	447	7767	-	6AL_5762293	99.391	sp|Q8VZU2|SY132_ARATH	Syntaxin-132	IPR010989 t-SNARE	LOC_Os07g07000.1	syntaxin, putative, expressed	0	0	0	0	0	0	0	0	0	0	0	0	0	0	0
Traes_6AL_763EE2AED	5666	11654	-	6AL_5763787	99.391	AT4G38380.1	MATE efflux family protein LENGTH=560	IPR002528 Multi antimicrobial extrusion protein	LOC_Os09g37610.1	MATE efflux protein, putative, expressed	1.26061	2.08755	1.30646	14.6431	7.96554	5.05285	4.18473	3.88028	6.27081	3.10435	5.48428	3.07358	2.23173	2.92548	7.72931
Traes_6AL_E07B40D77	1	2526	+	6AL_5764118	99.391	AT3G19990.1	unknown protein; INVOLVED IN: biological_process unknown; LOCATED IN: chloroplast stroma, chloroplast; EXPRESSED IN: 23 plant structures; EXPRESSED DURING: 13 growth stages; Has 118 Blast hits to 118 proteins in 41 species: Archae - 0; Bacteria - 42; Metazoa - 0; Fungi - 0; Plants - 56; Viruses - 0; Other Eukaryotes - 20 source: NCBI BLink. LENGTH=425		LOC_Os02g58150.1	expressed protein	6.75701	7.73385	7.81997	2.22747	1.77983	12.2025	3.13048	5.01963	8.91411	2.38823	1.94274	3.95337	2.67693	1.0955	4.86822
Traes_6AL_CD2780FD6	7876	9630	+	6AL_5764148	99.391	AT3G19900.1	unknown protein; FUNCTIONS IN: molecular_function unknown; INVOLVED IN: biological_process unknown; LOCATED IN: chloroplast; EXPRESSED IN: 23 plant structures; EXPRESSED DURING: 13 growth stages;	IPR021420 Protein of unknown function DUF3067	LOC_Os02g58310.3	expressed protein	0.115311	0.337344	0.288637	3.39466	15.0679	41.9147	0.474209	1.06996	6.99371	0.2248	1.28906	3.11976	2.08196	0.875073	0.107768
Traes_6AL_0B4E6059D1	2671	3507	-	6AL_5764148	99.391		Unknown protein			nothing found in rice	0	0	0	0.106871	0.102988	0.136452	0.047941	0	0.0351997	0.0480877	0.11248	21.4532	0	0	0
Traes_6AL_78E77529E	9956	10842	-	6AL_5764148	99.391	UniRef90_Q6K9T5	Membrane-associated salt-inducible protein-like n=4 Tax=Oryza RepID=Q6K9T5_ORYSJ		LOC_Os02g58300.1	expressed protein	11.3689	23.0573	10.9349	13.1829	15.451	4.86264	9.86289	18.8686	2.28678	27.908	14.2778	12.6538	12.4036	4.58781	4.91784
Traes_6AL_8907A355B	3432	5014	-	6AL_5766079	99.391	AT2G23200.1	Protein kinase superfamily protein LENGTH=834	IPR011009 Protein kinase-like domain, IPR013320 Concanavalin A-like lectin/glucanase, subgroup	LOC_Os02g57560.1	tyrosine protein kinase domain containing protein, putative, expressed	0.137276	1.5163	1.1545	0.181991	0.143041	0.335837	0.103513	0	0.0344569	0	0.069618	0	0.0167686	0.030609	0.0212595
Traes_6AL_D2F90CF51	6831	10664	-	6AL_5766079	99.391	AT5G41350.1	RING/U-box superfamily protein LENGTH=212	IPR013083 Zinc finger, RING/FYVE/PHD-type	LOC_Os11g18947.1	zinc finger, C3HC4 type domain containing protein, expressed	28.9375	31.1136	36.5145	11.6909	28.7316	57.9691	17.1105	29.5397	32.6657	26.5012	22.604	49.1746	45.6301	33.9831	93.2318
Traes_6AL_DDE12F8D0	2833	6574	+	6AL_5766853	99.391	sp|Q9T048|DRL27_ARATH	Disease resistance protein	IPR002182 NB-ARC, IPR027417 P-loop containing nucleoside triphosphate hydrolase	LOC_Os04g53040.1	retrotransposon protein, putative, unclassified, expressed	0.375494	0.503367	0.545544	0.268181	0.521493	0.143425	0.499404	0.504204	0.32606	0.854713	0.918883	0.766683	0.592278	0.185176	0.127482
Traes_6AL_E43079FB9	13992	17029	+	6AL_5768112	99.391	sp|Q2QLW3|DOHH2_ORYSJ	Deoxyhypusine hydroxylase-B	IPR016024 Armadillo-type fold, IPR027517 Deoxyhypusine hydroxylase	LOC_Os12g43100.1	deoxyhypusine hydroxylase, putative, expressed	14.3023	21.0762	16.0567	5.13048	7.75825	10.6531	15.2209	18.5527	8.11321	9.38933	8.5674	14.0869	9.07831	10.6989	53.4621
Traes_6AL_836050D63	5501	7123	-	6AL_5768112	99.391	AT4G22770.1	AT hook motif DNA-binding family protein LENGTH=334	IPR014476 Predicted AT-hook DNA-binding	LOC_Os02g57520.1	DNA binding protein, putative, expressed	0.620308	4.25268	3.0489	0	0	0	0.0159138	0	0	0	0.525826	0	0	0	0.0995989
Traes_6AL_45AADCA03	9979	14069	-	6AL_5768112	99.391	sp|Q5RBX2|BET1L_PONAB	BET1-like protein	IPR000727 Target SNARE coiled-coil domain	LOC_Os02g57510.1	SNARE domain containing protein, putative, expressed	52.8884	35.1741	42.7619	20.4338	19.6202	25.8273	34.6788	34.2463	46.6252	31.5833	44.4069	45.9492	49.6379	51.668	82.3468
Traes_6AL_00D6152E0	23667	25457	-	6AL_5768112	99.391	sp|Q6NKW9|E138_ARATH	Glucan endo-1,3-beta-glucosidase 8	IPR000490 Glycoside hydrolase, family 17, IPR012946 X8, IPR017853 Glycoside hydrolase, superfamily	LOC_Os06g39060.1	glucan endo-1,3-beta-glucosidase precursor, putative, expressed	0	0.0108317	0	0.0134888	0.0129482	0.0322065	0	0	0	0.0362684	0.0283786	3.40384	0.0136574	0	0
Traes_6AL_63893A634	3446	10042	-	6AL_5770029	99.391	AT1G63690.2	SIGNAL PEPTIDE PEPTIDASE-LIKE 2 LENGTH=540	IPR003137 Protease-associated domain, PA, IPR006639 Presenilin/signal peptide peptidase	LOC_Os02g57710.1	signal peptide peptidase-like 2B, putative, expressed	8.27579	7.87434	7.55771	8.31282	7.60238	8.80367	13.0546	14.8698	10.6571	20.6367	21.7841	31.6861	7.96093	13.352	40.5992
Traes_6AL_D9D974CAF	30	2392	+	6AL_5770226	99.391	AT5G14970.1	unknown protein; BEST Arabidopsis thaliana protein match is: unknown protein . LENGTH=355	IPR008479 Protein of unknown function DUF760	LOC_Os02g58650.1	expressed protein	9.47837	10.6632	10.5792	96.5975	41.2765	35.8872	13.6188	22.377	46.2842	12.6626	14.9757	23.436	20.652	7.79368	17.2516
Traes_6AL_447A64865	8073	13523	-	6AL_5770256	99.391	AT4G00960.1	Protein kinase superfamily protein LENGTH=372	IPR001480 Bulb-type lectin domain, IPR011009 Protein kinase-like domain	LOC_Os04g54002.1	serine/threonine-protein kinase receptor precursor, putative, expressed	0	0	0	0	0.885436	0.270314	0	0	0	0	0	0	0	0	0
Traes_6AL_A1B977040	1840	4888	-	6AL_5770544	99.391	sp|Q8TAD4|ZNT5_HUMAN	Zinc transporter 5	IPR002524 Cation efflux protein, IPR027469 Cation efflux protein transmembrane domain	LOC_Os02g58580.5	cation efflux family protein, putative, expressed	4.41311	7.12163	4.47868	2.55018	3.40533	1.93872	4.1403	5.09855	4.32525	4.03363	5.21799	4.29231	5.11411	1.28988	8.59258
Traes_6AL_E1813DAB5	7937	10349	-	6AL_5770544	99.391	AT5G19900.1	PRLI-interacting factor, putative LENGTH=494		LOC_Os02g58570.1	PRLI-interacting factor A, putative, expressed	2.11196	4.29713	3.85854	1.83484	2.61621	3.17484	3.52044	2.80978	3.7067	6.60149	5.41222	6.66834	5.0852	3.91593	2.79904
Traes_6AL_FA8E7F079	9	2215	+	6AL_5775402	99.391	AT3G25490.1	Protein kinase family protein LENGTH=433	IPR011009 Protein kinase-like domain, IPR013320 Concanavalin A-like lectin/glucanase, subgroup	LOC_Os10g09620.1	OsWAK108 - OsWAK receptor-like protein kinase, expressed	4.25485	5.9087	6.09318	0	0.0615935	0	0.604219	0	0.0283238	0.012131	0	0	0	0	0
Traes_6AL_34716ED00	21611	24010	+	6AL_5780077	99.391	AT5G03460.1	unknown protein; FUNCTIONS IN: molecular_function unknown; INVOLVED IN: biological_process unknown; LOCATED IN: endomembrane system; EXPRESSED IN: 24 plant structures; EXPRESSED DURING: 15 growth stages; Has 30201 Blast hits to 17322 proteins in 780 species: Archae - 12; Bacteria - 1396; Metazoa - 17338; Fungi - 3422; Plants - 5037; Viruses - 0; Other Eukaryotes - 2996 source: NCBI BLink. LENGTH=…			nothing found in rice	59.7005	75.7992	63.7041	22.29	17.9876	26.975	30.4616	49.6529	33.9814	26.3584	35.579	26.1398	34.3672	24.6622	12.1358
Traes_6AL_997401645	10071	12473	-	6AL_5780077	99.391	AT5G05940.1	ROP guanine nucleotide exchange factor 5 LENGTH=611	IPR005512 PRONE domain	LOC_Os07g29780.2	ATROPGEF7/ROPGEF7, putative, expressed	2.03114	0.597699	0.906738	0.0140825	0	0	0.618443	0	0	0.128008	0	0	0	0	0
Traes_6AL_A02221916	13534	19471	-	6AL_5780077	99.391	sp|Q8TAD8|SNIP1_HUMAN	Smad nuclear-interacting protein 1	IPR008984 SMAD/FHA domain	LOC_Os05g46860.1	FHA domain containing protein, putative, expressed	10.7881	7.46669	10.5848	9.21876	7.93418	5.35015	14.8304	6.79004	5.99605	17.9998	9.65139	11.316	11.371	11.2327	31.2187
Traes_6AL_8BA1FF8B2	2708	7026	+	6AL_5784854	99.391	AT5G04410.1	NAC domain containing protein 2 LENGTH=567	IPR003441 NAC domain	LOC_Os02g57650.1	No apical meristem protein, putative, expressed	19.356	25.451	24.0172	10.2365	14.4213	25.0184	16.0386	22.6074	14.8142	18.3002	20.5184	24.6054	27.0706	18.7983	25.5311
Traes_6AL_87B0AE20A	7654	14199	-	6AL_5784854	99.391	AT1G10900.1	Phosphatidylinositol-4-phosphate 5-kinase family protein LENGTH=754	IPR023610 Phosphatidylinositol-4-phosphate 5-kinase, IPR027483 Phosphatidylinositol-4-phosphate 5-kinase, C-terminal, IPR027484 Phosphatidylinositol-4-phosphate 5-kinase, N-terminal domain	LOC_Os02g57660.1	phosphatidylinositol-4-phosphate 5-kinase, putative, expressed	7.21466	7.04988	8.28492	3.1989	4.34127	9.55875	4.42984	4.56997	4.72275	3.97753	2.60226	3.51642	2.18029	2.04303	5.01939
Traes_6AL_754FA397B	881	3827	+	6AL_5784920	99.391	AT1G73390.1	Endosomal targeting BRO1-like domain-containing protein LENGTH=419	IPR004328 BRO1 domain	LOC_Os02g58160.2	expressed protein	0.0939441	0.0457716	0.0225461	2.48094	2.28068	2.30194	0.100633	0.10341	0.977859	0.152129	0.453009	0.242214	0.105358	0	0.0365924
Traes_6AL_A27064D17	1	1256	-	6AL_5785149	99.391	AT2G37180.1	Aquaporin-like superfamily protein LENGTH=285	IPR000425 Major intrinsic protein, IPR023271 Aquaporin-like	LOC_Os02g44630.2	aquaporin protein, putative, expressed	94.3219	537.379	429.72	34.8481	88.5692	184.581	63.7968	55.8301	15.8164	10.8273	35.7964	119.542	35.7786	19.5779	29.2814
Traes_6AL_5FB2958E8	10192	12889	-	6AL_5786316	99.391	AT3G18180.1	Glycosyltransferase family 61 protein LENGTH=470	IPR007657 Glycosyltransferase AER61, uncharacterised	LOC_Os06g20570.1	glycosyltransferase, putative, expressed	0.313708	0.596644	0.805277	0	0	0	0	0	0	0	0	0	0	0	0
Traes_6AL_F9904D1D6	2649	9459	-	6AL_5787580	99.391	UniRef90_Q9LUQ2	Leucine-rich repeat protein	IPR003591 Leucine-rich repeat, typical subtype, IPR015766 Leucine-rich repeat-containing protein 40, IPR025875 Leucine rich repeat 4	LOC_Os02g58030.1	leucine-rich repeat-containing protein 40, putative, expressed	17.2479	13.1322	13.9678	9.75385	6.70035	2.50706	25.3564	16.4578	19.7042	25.5862	22.4113	11.9737	10.809	4.90109	23.825
Traes_6AL_D6045E37C	2149	3291	-	6AL_5787927	99.391	AT3G03760.1	LOB domain-containing protein 20 LENGTH=273	IPR004883 Lateral organ boundaries, LOB	LOC_Os02g57490.1	DUF260 domain containing protein, putative, expressed	3.93692	1.55876	2.78954	0	0	0	0.14205	0.136665	0	0	0	0.0249106	0	0.244736	0.238976
Traes_6AL_E77037FF1	4900	7443	-	6AL_5787927	99.391	AT3G04560.1	unknown protein; FUNCTIONS IN: molecular_function unknown; INVOLVED IN: biological_process unknown; EXPRESSED IN: 22 plant structures; EXPRESSED DURING: 16 growth stages; Has 227 Blast hits to 225 proteins in 83 species: Archae - 0; Bacteria - 17; Metazoa - 98; Fungi - 29; Plants - 51; Viruses - 1; Other Eukaryotes - 31 source: NCBI BLink. LENGTH=417		LOC_Os02g57500.1	expressed protein	2.09873	2.38012	2.39581	1.01868	1.03554	0.850538	2.89823	1.49655	1.21192	2.77321	2.76844	1.96888	1.86202	1.3531	3.48334
Traes_6AL_2D6B1391C	1002	1240	+	6AL_5788359	99.391	sp|A2XFU5|NAS2_ORYSI	Nicotianamine synthase 2	IPR004298 Nicotianamine synthase	LOC_Os03g19427.1	nicotianamine synthase, putative, expressed	0	35.4821	21.1981	0	0	0	0	0	0	0	0	0	0	0	0
Traes_6AL_22F03E292	7053	14240	+	6AL_5788528	99.391	sp|Q39214|RPM1_ARATH	Disease resistance protein RPM1	IPR002182 NB-ARC, IPR027417 P-loop containing nucleoside triphosphate hydrolase	LOC_Os08g28540.1	resistance protein LR10, putative, expressed	0.955107	0.580374	1.188	1.74153	3.74672	2.24755	3.94066	4.00145	0.257085	8.18499	7.42443	1.49153	4.47918	0.990909	0.0464099
Traes_6AL_CA5A7185C	18905	24195	-	6AL_5790951	99.391	AT3G20050.1	T-complex protein 1 alpha subunit LENGTH=545	IPR002423 Chaperonin Cpn60/TCP-1, IPR027409 GroEL-like apical domain, IPR027410 TCP-1-like chaperonin intermediate domain, IPR027413 GroEL-like equatorial domain	LOC_Os05g05470.1	T-complex protein, putative, expressed	46.2569	41.7012	44.1985	26.5503	32.6747	10.0399	71.663	40.0084	14.079	64.6457	35.6848	43.9449	41.7371	17.1041	64.0549
Traes_6AL_CA2AA1B8C	11119	15319	-	6AL_5794488	99.391	sp|Q9LM76|PUB44_ARATH	U-box domain-containing protein 44	IPR013083 Zinc finger, RING/FYVE/PHD-type, IPR016024 Armadillo-type fold	LOC_Os03g45420.1	armadillo/beta-catenin repeat family protein, putative, expressed	1.98598	5.30656	4.83717	1.07731	0.808115	0.745633	0.985073	1.06279	0.257213	0.400992	0.82397	0.63228	0.70733	0.36888	1.81685
Traes_6AL_0984C983E	15979	21157	-	6AL_5794488	99.391	AT4G38240.1	alpha-1,3-mannosyl-glycoprotein beta-1,2-N-acetylglucosaminyltransferase, putative LENGTH=444	IPR004139 Glycosyl transferase, family 13	LOC_Os02g58590.1	N-acetylglucosaminyltransferase I, putative, expressed	16.8495	17.192	20.3429	8.43918	10.4105	9.87543	19.109	17.4833	13.2846	15.7481	27.8237	16.3952	17.2975	10.1853	7.15134
Traes_6AL_1B43FE620	261	10997	+	6AL_5795517	99.391	sp|Q9CAE3|LDL3_ARATH	Lysine-specific histone demethylase 1 homolog 3	IPR002937 Amine oxidase, IPR009057 Homeodomain-like, IPR011991 Winged helix-turn-helix DNA-binding domain, IPR016040 NADP-binding domain, IPR017923 Transcription factor IIS, N-terminal	LOC_Os10g38850.1	amine oxidase, putative, expressed	4.08503	3.25661	3.45515	2.36539	3.26748	3.02199	4.96444	4.24655	4.73485	11.3085	6.90366	11.2756	8.08729	5.63803	7.92417
Traes_6AL_F759812CF	664	5783	-	6AL_5795879	99.391	sp|Q9MA55|ACBP4_ARATH	Acyl-CoA-binding domain-containing protein 4	IPR015915 Kelch-type beta propeller	LOC_Os02g57690.3	kelch repeat protein, putative, expressed	14.809	10.5477	12.7219	5.29453	3.54462	4.49612	6.78721	8.6041	4.8821	5.50451	9.20284	9.01891	12.8391	6.54075	4.79996
Traes_6AL_AE7423361	2	3431	+	6AL_5796433	99.391	sp|Q6K9U2|RFA2A_ORYSJ	Replication protein A 32 kDa subunit A	IPR014646 Replication protein A, subunit RPA32	LOC_Os02g58220.1	RPA2A - Putative single-stranded DNA binding complex subunit 2, expressed	32.6457	22.449	27.0712	16.9894	13.3942	0.0252231	48.8624	17.8708	0.066134	88.544	11.1973	17.9899	17.0423	6.13352	0.0271866
Traes_6AL_3E7173872	15100	16158	+	6AL_5797044	99.391	sp|Q39214|RPM1_ARATH	Disease resistance protein RPM1	IPR002182 NB-ARC, IPR027417 P-loop containing nucleoside triphosphate hydrolase	LOC_Os08g28540.1	resistance protein LR10, putative, expressed	0	0	0	0.19549	1.02132	2.95964	0	0	0.735811	0	0	0.123324	0	0	0
Traes_6AL_9F1580D39	3274	10842	+	6AL_5798820	99.391	AT3G53130.1	Cytochrome P450 superfamily protein LENGTH=539	IPR001128 Cytochrome P450	LOC_Os02g57290.3	cytochrome P450, putative, expressed	0.0226462	0	0	0.0969151	3.72285	4.74528	0.0157185	0.0162684	0	0	0.0287019	0.107554	0	0	0.022605
Traes_6AL_9DA5D70C3	14411	14711	-	6AL_5798820	99.391	UniRef90_M7ZYG0	Nicotianamine synthase 2 n=1 Tax=Triticum urartu RepID=M7ZYG0_TRIUA			nothing found in rice	0	30.0663	22.5766	0	0	0	0	0	0	0	0	0	0	0	0
Traes_6AL_3DEF1B023	23231	25001	+	6AL_5799033	99.391	AT5G04390.1	C2H2-type zinc finger family protein LENGTH=362	IPR015880 Zinc finger, C2H2-like	LOC_Os02g57790.1	ZOS2-19 - C2H2 zinc finger protein, expressed	0.419486	0.822731	0.639902	0.628355	0.655646	0.929534	0.280728	0.0995073	2.40023	0.048972	0.20117	2.65877	0.262796	0.101093	0
Traes_6AL_2DC116D50	3635	8359	-	6AL_5801941	99.391	sp|P0CQ73|FAL1_CRYNB	ATP-dependent RNA helicase FAL1	IPR001650 Helicase, C-terminal, IPR014001 Helicase, superfamily 1/2, ATP-binding domain, IPR014014 RNA helicase, DEAD-box type, Q motif, IPR027417 P-loop containing nucleoside triphosphate hydrolase	LOC_Os03g36930.1	DEAD-box ATP-dependent RNA helicase, putative, expressed	43.1894	43.9571	43.27	27.4668	33.2391	16.2293	50.2341	39.948	32.7061	55.7392	39.2613	33.6007	38.2199	19.7852	33.4128
Traes_6AL_639BEAAD8	3825	4798	+	6AL_5802118	99.391	UniRef90_G7L3L5	Ripening-related protein n=2 Tax=Medicago truncatula RepID=G7L3L5_MEDTR	IPR014733 Barwin-like endoglucanase	LOC_Os02g42450.1	RIPER1 - Ripening-related family protein precursor, expressed	2.65475	7.02234	6.84461	0.0276144	0	0.0329957	0.0247096	1.53644	4.83078	0	0	0.624519	0.0561855	0	0
Traes_6AL_979D45530	3904	14075	-	6AL_5802132	99.391	AT5G63020.1	Disease resistance protein CC-NBS-LRR class family LENGTH=888	IPR000767 Disease resistance protein, IPR027417 P-loop containing nucleoside triphosphate hydrolase	LOC_Os02g16270.2	xa1, putative, expressed	0.00267744	0.0216886	0.0115451	10.8333	35.7914	36.4028	0.125801	1.36305	1.06155	0	0.00917971	0.277364	0.0630109	0.259176	0
Traes_6AL_B8489B461	3959	4455	+	6AL_5802939	99.391	UniRef90_M8C527	Disease resistance protein RPM1 n=1 Tax=Aegilops tauschii RepID=M8C527_AEGTA		LOC_Os08g28540.1	resistance protein LR10, putative, expressed	1.80214	5.05325	5.93454	0	0	0	0.0821112	0	0	0	0	0	0	0	0
Traes_6AL_90F536498	7707	8273	+	6AL_5805840	99.391	UniRef90_UPI0002C35DBF	UPI0002C35DBF related cluster n=1 Tax=unknown RepID=UPI0002C35DBF	IPR008906 HAT dimerisation domain, C-terminal, IPR012337 Ribonuclease H-like domain	LOC_Os01g52430.1	hAT dimerisation domain-containing protein, putative, expressed	0	0	0	0	0	0	0	0	0	0	0	0	0	0	0
Traes_6AL_FCF2BA48D	10917	16681	-	6AL_5806460	99.391	sp|Q9T048|DRL27_ARATH	Disease resistance protein	IPR000767 Disease resistance protein, IPR027417 P-loop containing nucleoside triphosphate hydrolase	LOC_Os08g28540.1	resistance protein LR10, putative, expressed	0.0274818	0.128902	0.0408629	0.202095	0.960638	1.82346	2.20271	1.35038	0.0324174	6.28882	4.63187	0.607033	2.80152	0.118655	0
Traes_6AL_9DC727B0F	820	3354	+	6AL_5806500	99.391	AT3G53140.1	O-methyltransferase family protein LENGTH=359	IPR016461 Caffeate O-methyltransferase COMT family	LOC_Os02g57760.1	O-methyltransferase, putative, expressed	10.162	14.4531	11.3505	10.9959	2.65504	0.922918	4.47536	4.03848	0.4041	1.58024	1.56843	1.82531	4.61846	1.23556	25.5641
Traes_6AL_8DB98B204	10564	13223	-	6AL_5806575	99.391	sp|B7KAD1|RL9_CYAP7	50S ribosomal protein L9	IPR000244 Ribosomal protein L9	LOC_Os02g57670.1	ribosomal L9, putative, expressed	3.1279	1.59603	1.752	420.807	115.688	67.3565	31.533	38.7506	156.151	16.733	30.5748	23.9844	49.2705	3.68242	0.945792
Traes_6AL_D544CF22A	30	4109	+	6AL_5807946	99.391	AT5G04460.1	RING/U-box superfamily protein LENGTH=863	IPR013083 Zinc finger, RING/FYVE/PHD-type	LOC_Os02g57750.1	protein binding protein, putative, expressed	4.75466	3.46156	4.22552	3.8298	4.99587	6.62472	4.26466	3.3782	6.91474	5.22757	6.4013	13.2347	8.88409	4.923	7.64018
Traes_6AL_AAA4ED992	3181	8569	-	6AL_5808264	99.391	sp|Q39214|RPM1_ARATH	Disease resistance protein RPM1	IPR002182 NB-ARC, IPR027417 P-loop containing nucleoside triphosphate hydrolase	LOC_Os08g28540.1	resistance protein LR10, putative, expressed	2.97916	0.820293	0.866537	1.24792	1.08809	0.365082	2.29609	10.4721	4.11136	3.915	1.87212	3.16011	4.39739	0.480425	0.540899
Traes_6AL_3B592A983	1609	3285	+	6AL_5812083	99.391	UniRef90_Q7Y163	Hepatocellular carcinoma-associated antigen 59 family protein, expressed n=4 Tax=Oryza RepID=Q7Y163_ORYSJ	IPR010756 Hepatocellular carcinoma-associated antigen 59	LOC_Os03g25720.1	GA20734-PA, putative, expressed	2.48409	2.3898	2.18493	2.97171	2.04717	1.73816	3.83817	1.9918	1.64243	3.22122	1.69984	3.23903	2.21596	1.89083	6.00999
Traes_6AL_B25058C59	9369	14682	+	6AL_5813059	99.391	AT5G51740.1	Peptidase family M48 family protein LENGTH=442	IPR001915 Peptidase M48	LOC_Os02g50230.1	peptidase, putative, expressed	0.207845	0.533637	0	0	0.0821225	0.0230511	0	0	0.0908277	0.297564	0.692659	0.166281	0	0	0
Traes_6AL_708A5332C	2796	4169	+	6AL_5813813	99.391		Unknown protein		LOC_Os02g57830.2	expressed protein	27.3288	32.4573	37.764	21.6606	26.702	14.368	30.352	21.551	14.4499	34.0019	17.6346	31.3516	25.8433	13.4607	97.6314
Traes_6AL_CD98CBF34	1452	2412	-	6AL_5817065	99.391	sp|B1LCI2|DNAJ_THESQ	Chaperone protein DnaJ	IPR001623 DnaJ domain	LOC_Os01g65480.1	dnaJ domain containing protein, expressed	0	0	0	0	0	0	0.129014	0	0	0	0.302186	0.140471	0	0	0
Traes_6AL_9B7298275	15219	17827	+	6AL_5817399	99.391	AT1G17830.1	Protein of unknown function DUF789 LENGTH=337	IPR008507 Protein of unknown function DUF789	LOC_Os02g58100.1	expressed protein	2.23905	2.79109	2.84176	6.51819	9.63128	11.6076	1.96835	0.780791	4.17167	1.95053	4.66641	2.11202	1.7298	0.240766	0.182063
Traes_6AL_D689C01A3	18662	19765	-	6AL_5817399	99.391	UniRef90_Q6EQF0	Ankyrin-like protein n=1 Tax=Oryza sativa subsp. japonica RepID=Q6EQF0_ORYSJ	IPR026961 PGG domain	LOC_Os09g15370.1	expressed protein	0.132244	0	0.105806	0.0265919	0.102433	0.0317719	0.237922	0.291023	0.0556807	0.453436	0.167866	0.100145	0.0540863	0	0
Traes_6AL_20C17D776	1	3312	+	6AL_5819548	99.391	sp|Q15366|PCBP2_HUMAN	PolyrC-binding protein 2	IPR004087 K Homology domain	LOC_Os02g57640.1	KH domain containing protein, putative, expressed	55.0615	37.715	47.334	41.7186	32.438	12.6768	79.5881	38.6391	23.4619	68.9758	46.1011	37.8609	42.9401	129.72	47.5814
Traes_6AL_B1963D0C6	8430	12840	-	6AL_5822318	99.391	sp|Q8IWB9|TEX2_HUMAN	Testis-expressed sequence 2 protein	IPR001849 Pleckstrin homology domain, IPR019411 Domain of unknown function DUF2404	LOC_Os02g58110.1	expressed protein	16.0323	9.07791	10.8561	8.43144	16.3571	16.6165	11.1657	19.4949	5.13832	27.2007	26.6319	10.8929	37.2839	17.1281	14.4856
Traes_6AL_7DA66F027	7312	8166	+	6AL_5822318	99.391	UniRef90_M8BLH2	Disease resistance protein RPM1 n=1 Tax=Aegilops tauschii RepID=M8BLH2_AEGTA		LOC_Os08g42670.1	resistance protein, putative, expressed	0.161944	0.0263551	0.366286	0	0	0.0389465	0	0	0	0	0	0	0	0	0
Traes_6AL_628DE412B	911	4906	+	6AL_5823017	99.391	AT1G05570.1	callose synthase 1 LENGTH=1950	IPR023175 Vacuolar protein sorting-associate protein Vta1/Callose synthase, N-terminal domain, IPR026899 1,3-beta-glucan synthase subunit FKS1-like, domain-1, IPR026953 Callose synthase	LOC_Os06g51270.1	1,3-beta-glucan synthase component domain containing protein, expressed	4.06896	5.56611	4.5714	0.441107	1.08674	1.02932	0.596028	1.10317	2.59581	0.329899	1.45791	2.90513	0.0197769	0.0812011	0
Traes_6AL_46EAF4384	11644	26095	+	6AL_5823017	99.391	AT1G05570.1	callose synthase 1 LENGTH=1950	IPR003440 Glycosyl transferase, family 48, IPR023175 Vacuolar protein sorting-associate protein Vta1/Callose synthase, N-terminal domain, IPR026899 1,3-beta-glucan synthase subunit FKS1-like, domain-1, IPR026953 Callose synthase	LOC_Os03g03610.1	1,3-beta-glucan synthase component domain containing protein, expressed	12.152	15.8444	16.2973	6.82809	9.4792	8.72853	24.0756	27.7894	26.1392	27.1876	26.3689	34.2061	23.2015	22.5632	14.3567
Traes_6AL_27E51A742	7107	10617	-	6AL_5823017	99.391	sp|Q6K965|OEP21_ORYSJ	Outer envelope pore protein 21, chloroplastic		LOC_Os02g58550.2	chloroplast channel forming outer membrane protein, putative, expressed	5.64284	6.34066	6.74555	20.7271	6.8416	3.47138	10.8978	7.52586	5.72921	11.2882	8.60679	8.93274	11.455	8.19337	8.92609
Traes_6AL_43B8782E6	6526	8575	-	6AL_5823984	99.391	AT2G26710.1	Cytochrome P450 superfamily protein LENGTH=520	IPR001128 Cytochrome P450	LOC_Os02g57810.1	cytochrome P450, putative, expressed	0.0614146	0.296923	0.357839	0.0246616	0.0118332	0	0.0110165	0	0	0.0509307	0.0259418	0.0917665	1.4976	0.366511	0.0158177
Traes_6AL_0DD6A624F	399	2927	-	6AL_5827554	99.391	AT1G05570.1	callose synthase 1 LENGTH=1950	IPR026899 1,3-beta-glucan synthase subunit FKS1-like, domain-1, IPR026953 Callose synthase	LOC_Os06g51270.1	1,3-beta-glucan synthase component domain containing protein, expressed	0.594025	0	0.798752	0	0.0701263	0	0	0	0.154547	0	0	0	0	0	0
Traes_6AL_514DC40BF1	1918	2824	-	6AL_5828239	99.391	sp|Q54N38|UCHL5_DICDI	Ubiquitin carboxyl-terminal hydrolase isozyme L5	IPR001578 Peptidase C12, ubiquitin carboxyl-terminal hydrolase 1	LOC_Os02g57630.4	ubiquitin carboxyl-terminal hydrolase, family 1, putative, expressed	8.60206	15.1679	16.0586	12.6331	9.01716	10.1034	12.8346	9.85792	14.1532	16.6063	12.1045	10.6663	11.1751	5.05246	7.81504
Traes_6AL_0B5BEF3C6	6495	7966	+	6AL_5828604	99.391	UniRef90_M8BP23	Disease resistance protein RPM1 n=1 Tax=Aegilops tauschii RepID=M8BP23_AEGTA		LOC_Os08g28540.1	resistance protein LR10, putative, expressed	0.908052	0.525653	1.047	0	0	0	0.0753142	0.326237	0	0	0	0	0	0.0389525	0.108425
Traes_6AL_52E93B6FC	2495	4511	-	6AL_5829240	99.391	UniRef90_UPI000234FE25	UPI000234FE25 related cluster n=1 Tax=unknown RepID=UPI000234FE25	IPR001810 F-box domain	LOC_Os06g02110.1	OsFBX182 - F-box domain containing protein, expressed	3.85824	3.67576	3.14535	3.03197	2.33277	1.70809	5.54889	4.39355	3.20135	8.30083	8.25165	9.52913	6.21498	5.43443	8.65474
Traes_6AL_8A8F5496F	9315	9967	+	6AL_5829365	99.391	sp|P21569|CYPH_MAIZE	Peptidyl-prolyl cis-trans isomerase	IPR002130 Cyclophilin-like peptidyl-prolyl cis-trans isomerase domain, IPR024936 Cyclophilin-type peptidyl-prolyl cis-trans isomerase	LOC_Os02g02890.1	peptidyl-prolyl cis-trans isomerase, putative, expressed	0	0.496034	0	0	0	0	0.0420668	0	0	0	0.0987551	0	0	0	0
Traes_6AL_6468454E7	4100	4582	-	6AL_5829680	99.391	UniRef90_Q2RA83	Expressed protein n=5 Tax=Oryza RepID=Q2RA83_ORYSJ		LOC_Os10g04570.1	expressed protein	0	2.38956	0.162749	0	0	0	0	0	0	0	0	0	0	0	0
Traes_6AL_90B062F76	929	2628	+	6AL_5829712	99.391	AT3G26922.1	F-box/RNI-like superfamily protein LENGTH=306	IPR001810 F-box domain	LOC_Os02g55050.2	OsFBX64 - F-box domain containing protein, expressed	0	0	0	0	0	0	0	0	0.0174037	0.0149827	0.0351601	0.0234049	0.0338773	0.0154588	0
Traes_6AL_51D8375EF	5195	7851	-	6AL_5829712	99.391	sp|Q8I1F4|FBRL_DROER	rRNA 2'-O-methyltransferase fibrillarin	IPR000692 Fibrillarin	LOC_Os02g57590.1	rRNA 2-O-methyltransferase fibrillarin 2, putative, expressed	105.002	100.513	100.772	47.7433	72.5976	6.26102	159.146	38.8127	7.21358	117.723	26.5398	39.0455	50.4786	15.3997	60.8509
Traes_6AL_2F6859917	6982	7311	-	6AL_5829921	99.391	UniRef90_B9V0H2	NBS-LRR disease resistance protein family-1 n=1 Tax=Oryza brachyantha RepID=B9V0H2_ORYBR		LOC_Os08g16450.1	NBS-LRR disease resistance protein, putative, expressed	0	0	0.15281	0	0	0	0	0	0	0	0	0	0	0	0
Traes_6AL_548F0A3FB	31	2759	+	6AL_5830227	99.391	AT2G45850.1	AT hook motif DNA-binding family protein LENGTH=348	IPR005175 Domain of unknown function DUF296	LOC_Os02g57820.1	AT hook motif domain containing protein, expressed	8.63526	12.6295	12.7546	4.62542	6.53639	3.23487	20.4231	16.3866	6.70019	24.9577	24.9933	20.8079	13.0403	10.9885	5.4765
Traes_6AL_55DCB41C2	1229	5071	-	6AL_5830639	99.391	UniRef90_B8G7A8	Citrate transporter n=1 Tax=Chloroflexus aggregans strain MD-66 / DSM 9485 RepID=B8G7A8_CHLAD	IPR004680 Citrate transporter-like domain	LOC_Os02g57620.1	Citrate transporter protein, putative, expressed	11.6267	9.9467	13.3391	6.80431	10.3009	9.78543	3.66148	15.4885	23.2079	1.54663	6.1239	0.907625	0.10264	0	0
Traes_6AL_9EC867CD4	7771	11394	-	6AL_5830639	99.391	AT5G52430.1	hydroxyproline-rich glycoprotein family protein LENGTH=438		LOC_Os02g57610.1	expressed protein	34.1554	35.6624	37.6851	9.99131	12.5563	18.6324	16.8558	21.4351	23.8888	16.0825	14.9488	23.4741	19.7612	19.181	33.6046
Traes_6AL_8022AE533	8219	9633	+	6AL_5830869	99.391	AT5G38260.1	Protein kinase superfamily protein LENGTH=638	IPR011009 Protein kinase-like domain	LOC_Os01g02750.1	protein kinase domain containing protein, expressed	0	0.114483	0.0313324	0	0.0373471	0	0	0	0	0.0694888	0	0.519537	0	0	0
Traes_6AL_AA4397E67	2735	5354	-	6AL_5830869	99.391	AT1G67000.1	Protein kinase superfamily protein LENGTH=892	IPR011009 Protein kinase-like domain	LOC_Os01g02430.1	TAK14, putative, expressed	0.0147476	0	0	0	0	0	0	0	0.00920911	0	0	0.741305	0	0	0
Traes_6AL_8BF77066D	7599	12760	-	6AL_5832141	99.391	sp|Q39214|RPM1_ARATH	Disease resistance protein RPM1	IPR002182 NB-ARC, IPR027417 P-loop containing nucleoside triphosphate hydrolase	LOC_Os08g28540.1	resistance protein LR10, putative, expressed	0.645075	1.20604	1.12623	0.0314873	0.00654056	0	0.224959	0.0559578	0	0	0	0	0	0	0.0262327
Traes_6AL_E3E3F32E0	4	1355	+	6AL_5832487	99.391	sp|Q7WTR3|MDTK_ERWAM	Multidrug resistance protein MdtK	IPR002528 Multi antimicrobial extrusion protein	LOC_Os08g44870.1	MATE efflux family protein, putative, expressed	0.123448	3.4048	0.95088	0	0	0.0222142	0	0.474557	0	0	0.039138	0.0347915	0.132066	3.75108	58.9457
Traes_6AL_AD25BBEC5	742	3955	+	6AL_5832821	99.391	sp|Q58FY4|PUB63_ARATH	U-box domain-containing protein 63	IPR013083 Zinc finger, RING/FYVE/PHD-type, IPR027443 Isopenicillin N synthase-like	LOC_Os02g58280.1	expressed protein	1.61203	2.24355	2.46442	2.11872	2.09799	1.64709	2.37586	2.92769	3.15533	4.61165	3.29833	5.28039	2.50322	2.57814	3.29443
Traes_6AL_54260E477	5818	7931	-	6AL_5833052	99.391	sp|Q5M8N4|D39U1_MOUSE	Epimerase family protein SDR39U1	IPR001509 NAD-dependent epimerase/dehydratase, IPR010099 Sugar nucleotide epimerase YfcH,-like putative	LOC_Os02g58790.1	cell division inhibitor, putative, expressed	0.40009	0.164085	0.37948	79.8601	34.3708	27.9092	3.63242	5.22349	36.3383	0.288282	8.17368	6.26826	6.511	0.561757	0.183743
Traes_6AL_01B48F86C	7329	8516	+	6AL_5833156	99.391	sp|O81208|HLIP_ARATH	High-light-induced protein, chloroplastic	IPR023329 Chlorophyll a/b binding protein domain	LOC_Os05g22730.1	expressed protein	0.0504813	0	0.0243838	61.92	67.3808	111.555	7.41698	12.9257	76.6285	3.25487	10.642	18.3888	11.4163	1.40873	0.0393692
Traes_6AL_141339B48	18773	20090	+	6AL_5833156	99.391	UniRef90_R4ZB75	M-1 n=6 Tax=Triticum RepID=R4ZB75_TRIMO		LOC_Os11g37270.1	AMBP1 - Antimicrobial peptide MBP-1 family protein precursor, expressed	0	0	0.0150838	0	0	0	0.0171336	0	0	0	0	0	0	1160.66	307.533
Traes_6AL_A9CF22002	1	810	-	6AL_5833156	99.391	AT4G14130.1	xyloglucan endotransglucosylase/hydrolase 15 LENGTH=289	IPR008264 Beta-glucanase, IPR008985 Concanavalin A-like lectin/glucanases superfamily	LOC_Os08g13920.1	glycosyl hydrolases family 16, putative, expressed	9.75533	9.47018	11.7915	27.1055	6.85809	0.832613	8.89082	7.95222	0.551623	5.51511	13.1863	4.52993	4.49453	34.4352	0.678306
Traes_6AL_85C336513	1424	2800	+	6AL_5833200	99.391	AT5G67200.1	Leucine-rich repeat protein kinase family protein LENGTH=669	IPR011009 Protein kinase-like domain	LOC_Os02g58390.1	inactive receptor kinase At2g26730 precursor, putative, expressed	0.196373	0.0439433	0.114492	0.309548	0.157492	0	2.27887	1.39352	0.0189781	1.81236	1.80061	0.59579	0.553964	0.20212	0.0936541
Traes_6AL_16AF58089	20	724	+	6AL_5833585	99.391	UniRef90_B6UF50	BAG domain containing protein n=3 Tax=Zea mays RepID=B6UF50_MAIZE		LOC_Os11g31060.1	IQ calmodulin-binding and BAG domain containing protein, putative, expressed	0.0697515	0	0	0	0	0	0	0	0	0	1.50796	0	0	0.0779397	0
Traes_6AL_DC03CC56C	4424	8316	-	6AL_5833653	99.391	AT1G69960.1	serine/threonine protein phosphatase 2A LENGTH=307	IPR004843 Phosphoesterase domain	LOC_Os08g35440.1	Ser/Thr protein phosphatase family protein, putative, expressed	0	0	0	0.121908	2.16704	5.6713	0.106949	0	0.219319	0	0.18859	4.2753	0	0	0
Traes_6AL_9E02255CC	10112	12257	-	6AL_5833653	99.391	UniRef90_UPI00032A5872	UPI00032A5872 related cluster n=1 Tax=unknown RepID=UPI00032A5872		LOC_Os02g57780.1	expressed protein	1.84282	2.98538	2.30697	0.884853	2.43854	1.04806	1.97725	1.62125	1.48544	3.00929	2.18151	2.92059	1.1072	0.919871	4.18202
Traes_6AL_A3BE5E774	14884	15279	-	6AL_5833653	99.391	UniRef90_UPI00032A5872	UPI00032A5872 related cluster n=1 Tax=unknown RepID=UPI00032A5872		LOC_Os02g57780.1	expressed protein	1.1382	0.177122	0.863071	0.212977	0.522633	0.127859	0.959883	0.19595	0	0.577274	0.672178	1.17889	0.11118	0.787039	0.425879
Traes_6AL_CE50C2356	1	741	+	6AL_5833872	99.391	AT5G43760.1	3-ketoacyl-CoA synthase 20 LENGTH=529	IPR016039 Thiolase-like	LOC_Os10g28060.1	3-ketoacyl-CoA synthase, putative, expressed	0	0.127712	0.0638794	20.0804	9.69938	0	15.3089	3.81223	0	12.5607	17.0701	1.83633	2.41289	0.0728153	0.204268
Traes_6AL_E1137B391	2	2140	+	6AL_5834108	99.391	AT4G38230.2	calcium-dependent protein kinase 26 LENGTH=514	IPR011009 Protein kinase-like domain, IPR011992 EF-hand domain pair	LOC_Os02g58520.1	CAMK_CAMK_like.16 - CAMK includes calcium/calmodulin depedent protein kinases, expressed	0.286203	0.457961	0.370323	0	0	0	0	0	0	0	0	4.67638	0	0	0
Traes_6AL_2ADDF7BC4	2	9421	+	6AL_5834888	99.391	AT3G57040.1	response regulator 9 LENGTH=234	IPR011006 CheY-like superfamily	LOC_Os02g58350.1	OsRR3 type-A response regulator, expressed	6.68189	4.6419	4.74773	1.21244	2.3857	1.59316	1.94266	1.79333	2.87382	1.08387	2.00802	2.36753	1.40873	0.491298	0.519442
Traes_6AL_A923A5347	9943	16215	+	6AL_5834888	99.391	sp|P44573|OPDA_HAEIN	Oligopeptidase A	IPR001567 Peptidase M3A/M3B, IPR024077 Neurolysin/Thimet oligopeptidase, domain 2, IPR024079 Metallopeptidase, catalytic domain, IPR024080 Neurolysin/Thimet oligopeptidase, N-terminal	LOC_Os02g58340.1	oligopeptidase, putative, expressed	35.1342	24.7617	24.9188	40.9614	39.4055	48.1751	37.749	31.8501	36.9443	30.3092	27.9509	35.7895	31.5648	23.5206	26.3434
Traes_6AL_39F2C9D20	11819	13287	-	6AL_5834893	99.391	UniRef90_UPI00023B28C2	UPI00023B28C2 related cluster n=1 Tax=unknown RepID=UPI00023B28C2	IPR009053 Prefoldin	LOC_Os07g26974.1	expressed protein	4.66486	6.40005	6.06275	2.76388	4.68962	4.94859	5.6774	8.03671	5.34001	8.78668	6.81714	8.70931	6.78283	3.15024	5.80272
Traes_6AL_C0D514001	4908	8116	+	6AL_5835370	99.391	AT3G26922.1	F-box/RNI-like superfamily protein LENGTH=306	IPR001810 F-box domain	LOC_Os02g55050.2	OsFBX64 - F-box domain containing protein, expressed	3.73845	4.0113	5.16272	2.95527	4.58943	1.29535	7.31879	4.76504	4.839	8.36305	6.9308	7.93875	4.50828	6.54461	9.46101
Traes_6AL_ED19B39CA	11189	23740	+	6AL_5835370	99.391	UniRef90_Q6KA98	protein n=2 Tax=Oryza sativa RepID=Q6KA98_ORYSJ	IPR001810 F-box domain	LOC_Os02g55050.2	OsFBX64 - F-box domain containing protein, expressed	5.42145	5.84604	6.28252	4.14473	5.29994	1.76343	9.0509	9.27181	8.28006	16.7836	10.6029	17.0167	8.82245	5.29409	4.02772

## Sheet: 1DL-Go
Gene ID	From	To	Strand	Contig ID	cM	MIPS annotation Hit ID	MIPS annotation Description	MIPS annotation Interpro ID	Rice annotation Hit ID	Rice annotation Description	root_Z10	root_Z13	root_Z39	leaf_Z10	leaf_Z23	leaf_Z71	stem_Z30	stem_Z32	stem_Z65	spike_Z32	spike_Z39	spike_Z65	grain_Z71	grain_Z75	grain_Z85	diplo_dia	latent_lepto	metaphaseI	zygo_pachy
Traes_1DL_907BC29D3	180	1324	-	1DL_218900	135.918	AT5G57015.1	casein kinase I-like 12 LENGTH=435	IPR011009 Protein kinase-like domain	LOC_Os05g51560.3	CK1_CaseinKinase_1.8 - CK1 includes the casein kinase 1 kinases, expressed	0	0	0	0	0	0	0	0	0	0	1.52766	0	0	0	0	0.0651583	0	0	0
Traes_1DL_63D5C4C8E	20	1719	+	1DL_350387	135.918	AT5G22650.1	histone deacetylase 2B LENGTH=306		LOC_Os05g51830.1	ZOS5-12 - C2H2 zinc finger protein, expressed	279.769	127.156	175.318	149.842	120.588	26.873	252.914	95.2579	47.5703	222.053	68.3174	116.335	158.035	99.3438	98.2387	104.745	82.3136	85.3498	99.3136
Traes_1DL_0CDB6989D	20	1396	+	1DL_921328	135.918	AT5G07900.1	Mitochondrial transcription termination factor family protein LENGTH=405	IPR003690 Mitochodrial transcription termination factor-related	LOC_Os06g12100.1	mTERF family protein, expressed	0.181267	0.0439433	0.128804	0.0182087	0.0349982	0	0.162776	0.0829478	0.0379562	0.212258	0.153243	0.204271	0.110793	0.168433	0.0468271	0.279634	0.397466	0.408199	0.212704

## Sheet: 2AL-Go
Gene ID	From	To	Strand	Contig ID	cM	MIPS annotation Hit ID	MIPS annotation Description	MIPS annotation Interpro ID	Rice annotation Hit ID	Rice annotation Description	root_Z10	root_Z13	root_Z39	leaf_Z10	leaf_Z23	leaf_Z71	stem_Z30	stem_Z32	stem_Z65	spike_Z32	spike_Z39	spike_Z65	grain_Z71	grain_Z75	grain_Z85
Traes_2AL_BE2D14989	1	1392	-	2AL_1715448	76.592	sp|P32112|SAHH_WHEAT	Adenosylhomocysteinase	IPR000043 Adenosylhomocysteinase, IPR016040 NADP-binding domain	LOC_Os11g26850.3	erythronate-4-phosphate dehydrogenase, putative, expressed	141.55	156.743	146.954	115.994	87.4955	21.0162	254.483	168.799	46.1448	296.24	241.074	165.85	229.643	29.6159	46.0191
Traes_2AL_0EDE4D3C0	5664	6122	+	2AL_2408377	76.592		Unknown protein			nothing found in rice	0	0	0	0	0	0	0	0.260233	0.157062	0	0	263.878	1.48771	0	0
Traes_2AL_3E47960FB	1585	4875	-	2AL_2685828	76.592	AT2G14880.1	SWIB/MDM2 domain superfamily protein LENGTH=141	IPR003121 SWIB/MDM2 domain	LOC_Os04g56980.1	SWIB/MDM2 domain containing protein, expressed	8.80138	15.2561	15.9247	5.26463	7.09372	10.8123	12.4256	9.28283	6.88077	14.9442	10.131	8.93366	9.97934	3.49517	11.1238
Traes_2AL_7AD671B50	953	1909	-	2AL_2709640	76.592	AT5G63560.1	HXXXD-type acyl-transferase family protein LENGTH=426	IPR003480 Transferase, IPR023213 Chloramphenicol acetyltransferase-like domain	LOC_Os04g56910.1	transferase family protein, putative, expressed	0	0.0683851	0.0450385	0.056459	0	0.134928	0	0.0515012	0	0.0253391	0	0.0266152	0	0	0.0364471
Traes_2AL_16CF7A3BA	256	2172	-	2AL_2862615	76.592	sp|P28079|RS10_THEAC	30S ribosomal protein S10	IPR001848 Ribosomal protein S10, IPR027486 Ribosomal protein S10 domain	LOC_Os06g04290.1	S10/S20 domain containing ribosomal protein, putative, expressed	299.473	310.18	332.583	351.606	267.248	94.7371	355.633	256.146	113.041	362.499	219.47	230.506	296.329	131.009	439.695
Traes_2AL_67D78C790	4503	8148	+	2AL_3789971	76.592	AT3G02600.1	lipid phosphate phosphatase 3 LENGTH=364	IPR000326 Phosphatidic acid phosphatase type 2/haloperoxidase	LOC_Os09g13870.2	lipid phosphatase protein, putative, expressed	4.05719	8.2622	9.08407	1.90473	2.97407	1.87182	4.58023	4.65217	4.48502	5.63687	7.46429	4.01909	2.34951	1.91421	1.52144
Traes_2AL_70EB2B58A	282	990	-	2AL_4542139	76.592	AT4G00960.1	Protein kinase superfamily protein LENGTH=372	IPR011009 Protein kinase-like domain	LOC_Os04g53994.1	kinase, putative, expressed	0	0.0793014	0.160371	0	0	0.11659	0	0	0	0	0	0	0	0	0
Traes_2AL_F289C5675	4891	7125	+	2AL_6295615	76.592	AT4G03210.1	xyloglucan endotransglucosylase/hydrolase 9 LENGTH=290	IPR008264 Beta-glucanase, IPR008985 Concanavalin A-like lectin/glucanases superfamily, IPR016455 Xyloglucan endotransglucosylase/hydrolase	LOC_Os04g53950.2	glycosyl hydrolases family 16 protein, protein, expressed	5.56702	6.59534	4.20003	20.1583	11.4682	0	34.9565	15.5911	0.0389331	79.7328	44.3318	14.0184	11.0384	9.02472	0.0159969
Traes_2AL_C5FC44B47	1162	1789	+	2AL_6316211	76.592	UniRef90_Q10LN4	Expressed protein n=3 Tax=Oryza RepID=Q10LN4_ORYSJ	IPR006041 Pollen Ole e 1 allergen/extensin	LOC_Os03g22230.1	POEI47 - Pollen Ole e I allergen and extensin family protein precursor, expressed	0	0	0	0.0622345	0	0	0.0558851	0	0	0	0	0	0	0	0
Traes_2AL_D561FB0D9	1	117	-	2AL_6317320	76.592	sp|P19164|RBL_NEUTE	Ribulose bisphosphate carboxylase large chain	IPR000685 Ribulose bisphosphate carboxylase, large subunit, C-terminal	LOC_Os12g10580.1	ribulose bisphosphate carboxylase large chain precursor, putative, expressed	0	0	0	0	0	0	0	0	215.5	0	0	94.1141	0	0	0
Traes_2AL_4776AC6B7	5194	8918	+	2AL_6319070	76.592	sp|Q6NS23|TRM11_XENLA	tRNA guanine10-N2-methyltransferase homolog	IPR002052 DNA methylase, N-6 adenine-specific, conserved site, IPR016691 tRNA guanosine-2'-O-methyltransferase, TRM11	LOC_Os02g35060.1	RNA methyltransferase protein, putative, expressed	3.39942	5.67457	5.28095	2.44591	3.87718	1.24496	6.19136	3.40856	1.60571	4.77482	2.35435	3.40511	3.50496	1.05777	9.1093
Traes_2AL_1F80CA6FD	12548	13603	+	2AL_6319070	76.592	AT2G35460.1	Late embryogenesis abundant LEA hydroxyproline-rich glycoprotein family LENGTH=238	IPR004864 Late embryogenesis abundant protein, LEA-14	LOC_Os07g14700.1	harpin-induced protein 1 domain containing protein, expressed	0.497157	1.14871	1.07123	0.524749	0.577304	0	1.36356	0.820253	0.496636	2.62338	2.20833	0.822304	0.863544	0.231116	0.0322195
Traes_2AL_60FD1BD31	2168	2836	-	2AL_6319070	76.592	AT2G35980.1	Late embryogenesis abundant LEA hydroxyproline-rich glycoprotein family LENGTH=227	IPR004864 Late embryogenesis abundant protein, LEA-14	LOC_Os07g14700.1	harpin-induced protein 1 domain containing protein, expressed	0	0	0	0.340046	0.141212	0.0868629	0.0651616	0	0.54262	0.0203841	0	0.0709875	0.185614	0	0
Traes_2AL_5873E4E3A	1109	3684	+	2AL_6324641	76.592	sp|Q7ZX53|S22FL_XENLA	Solute carrier family 22 member 15-like	IPR005828 General substrate transporter, IPR016196 Major facilitator superfamily domain, general substrate transporter	LOC_Os04g53930.1	organic cation transporter protein, putative, expressed	1.02774	0.436224	0.488154	0.675351	0.195094	0	0.563218	0.184655	0	0.0570499	0.284154	0.042236	0.342095	0.9605	0
Traes_2AL_10BB42A37	6936	11429	+	2AL_6324945	76.592	AT3G07270.1	GTP cyclohydrolase I LENGTH=466	IPR001474 GTP cyclohydrolase I	LOC_Os04g56710.1	GTP cyclohydrolase I 1, putative, expressed	7.67745	8.78639	9.24308	11.6944	23.808	19.7579	11.435	11.1708	17.189	6.99356	12.5319	10.0654	9.70187	7.82546	80.4694
Traes_2AL_EA810D197	4779	10587	-	2AL_6337123	76.592	sp|Q96NC0|ZMAT2_HUMAN	Zinc finger matrin-type protein 2	IPR003604 Zinc finger, U1-type	LOC_Os03g61640.1	ZOS3-23 - C2H2 zinc finger protein, expressed	22.2993	14.2016	13.3668	10.3216	8.98429	7.32705	17.1998	7.29901	12.1955	18.3886	9.57517	10.5308	10.283	10.9633	13.2238
Traes_2AL_240127518	7204	8664	+	2AL_6337123	76.592	sp|Q84MB3|ACCH1_ARATH	1-aminocyclopropane-1-carboxylate oxidase homolog 1	IPR005123 Oxoglutarate/iron-dependent dioxygenase, IPR026992 Non-haem dioxygenase N-terminal domain, IPR027443 Isopenicillin N synthase-like	LOC_Os08g30210.1	1-aminocyclopropane-1-carboxylate oxidase homolog 1, putative, expressed	4.94418	10.4717	9.73094	0.544052	0.196011	0.030452	0.379918	0.0929255	0.0619802	0.0304866	0.0715414	0.023817	0.0258516	0	0.0327761
Traes_2AL_AD808B2C4	4945	7833	-	2AL_6338680	76.592	UniRef90_Q8VZ44	Cox19 family protein CHCH motif n=1 Tax=Arabidopsis thaliana RepID=Q8VZ44_ARATH	IPR009069 Cysteine alpha-hairpin motif superfamily		nothing found in rice	10.3554	11.3532	10.2615	5.0687	3.92399	5.78525	6.21967	8.41719	6.68341	11.5133	8.6317	15.1088	13.6317	8.24553	18.6244
Traes_2AL_F66956C73	4	2056	+	2AL_6339972	76.592	UniRef90_UPI0002C2EF39	UPI0002C2EF39 related cluster n=1 Tax=unknown RepID=UPI0002C2EF39		LOC_Os04g53690.1	expressed protein	25.5968	27.6561	22.7354	12.596	15.1142	10.8722	27.1971	30.2474	19.4508	30.414	27.247	27.717	26.6489	14.2337	20.1271
Traes_2AL_093547C61	7528	7941	+	2AL_6339972	76.592		Unknown protein		LOC_Os11g31500.1	ATP binding protein, putative, expressed	0	0	0	0	0	0	0	0	0	0	0	0	0	0	0
Traes_2AL_435373CB9	17975	19933	+	2AL_6339972	76.592	UniRef90_UPI0002C3649D	UPI0002C3649D related cluster n=1 Tax=unknown RepID=UPI0002C3649D		LOC_Os11g31480.1	ATP binding protein, putative, expressed	0	0	0.0285269	0.0122051	0	0.0145694	0.043616	0	0.0887604	0.0546871	0.102709	0.408695	0.123522	0.0451641	0.360079
Traes_2AL_28B13CC56	2947	4541	+	2AL_6348029	76.592	AT1G80070.1	Pre-mRNA-processing-splicing factor LENGTH=2359	IPR027652 Pre-mRNA-processing-splicing factor 8	LOC_Os06g07080.1	pre-mRNA-processing-splicing factor 8, putative, expressed	0	0	0	0	0.0260947	0	0.266664	0.247109	0.453971	0.048633	0.114022	0.051039	0.13779	0.0501162	0.139857
Traes_2AL_3970A615A	192	2209	-	2AL_6348652	76.592	sp|Q3ZBM7|TRPT1_BOVIN	tRNA 2'-phosphotransferase 1	IPR002745 Phosphotransferase KptA/Tpt1	LOC_Os06g04300.1	tRNA 2-phosphotransferase 1, putative, expressed	4.18957	4.20965	4.22138	5.0211	7.07928	4.73933	4.74103	9.4595	6.08762	5.52017	5.06548	9.18999	6.79688	3.03121	13.8082
Traes_2AL_73A023365	1590	2226	+	2AL_6349054	76.592	sp|Q9SEV0|BAN_ARATH	Anthocyanidin reductase		LOC_Os04g53810.1	leucoanthocyanidin reductase, putative, expressed	0	0	0	0	0	0	0.0711885	0.14527	0	0	0	0	0	0	0
Traes_2AL_05E2128A0	4228	8395	+	2AL_6349850	76.592	AT3G27020.1	YELLOW STRIPE like 6 LENGTH=676	IPR004813 Oligopeptide transporter, OPT superfamily	LOC_Os04g32050.1	transposon protein, putative, unclassified, expressed	0	59.1785	46.3612	0	0.00934836	0.0232684	0	0	0	0	0	0	0	0	0
Traes_2AL_DFCA5917A	4864	6615	-	2AL_6351199	76.592	AT5G42800.1	dihydroflavonol 4-reductase LENGTH=382	IPR001509 NAD-dependent epimerase/dehydratase, IPR016040 NADP-binding domain	LOC_Os04g53850.1	leucoanthocyanidin reductase, putative, expressed	0	0	0	0	0.151216	0.650467	0	0	0	0	0.110143	0	0	0	0
Traes_2AL_5341725FA	5033	11785	+	2AL_6351613	76.592	AT4G31520.1	SDA1 family protein LENGTH=698	IPR007949 SDA1 domain, IPR016024 Armadillo-type fold, IPR027312 Sda1	LOC_Os04g53770.1	SDA1, putative, expressed	5.59679	4.8255	6.54869	3.12441	3.93764	1.91126	9.12346	3.62248	1.87581	6.11784	3.46979	4.59523	5.1011	3.79886	12.7174
Traes_2AL_97B50F4A7	3620	3897	+	2AL_6355414	76.592	UniRef90_I1PPM0	Serine/threonine-protein kinase n=5 Tax=Oryza RepID=I1PPM0_ORYGL	IPR001480 Bulb-type lectin domain	LOC_Os04g54002.1	serine/threonine-protein kinase receptor precursor, putative, expressed	0	3.01789	0	0	0	0.60194	0	0	0	0	0	0	0	0	0
Traes_2AL_2C04B911A	5498	6557	+	2AL_6356449	76.592	UniRef90_Q10LN4	Expressed protein n=3 Tax=Oryza RepID=Q10LN4_ORYSJ		LOC_Os03g22230.1	POEI47 - Pollen Ole e I allergen and extensin family protein precursor, expressed	0	0	0	0	0	0.0792462	0.0594431	0	0	0	0	0	0	0	0
Traes_2AL_53BE4ECB9	1937	3744	+	2AL_6356650	76.592	AT5G07990.1	Cytochrome P450 superfamily protein LENGTH=513	IPR001128 Cytochrome P450	LOC_Os06g19070.1	cytochrome P450, putative, expressed	0.544639	1.26152	0.310393	0	0.182242	0.055573	0	0	0	0	0	0	0	0	0
Traes_2AL_AC822B5BC	457	4990	+	2AL_6360679	76.592	sp|Q3L8U1|CHD9_HUMAN	Chromodomain-helicase-DNA-binding protein 9	IPR000330 SNF2-related, IPR013083 Zinc finger, RING/FYVE/PHD-type, IPR027417 P-loop containing nucleoside triphosphate hydrolase	LOC_Os04g53720.1	SNF2 family N-terminal domain containing protein, expressed	2.7459	3.05411	2.9539	1.03747	2.18717	7.1092	2.71663	1.42599	1.44919	2.1765	2.37171	1.98724	2.54696	0.375404	0.0483691
Traes_2AL_3208CE62A	5114	6287	+	2AL_6360679	76.592	sp|O16102|CHD3_DROME	Chromodomain-helicase-DNA-binding protein 3	IPR001650 Helicase, C-terminal, IPR027417 P-loop containing nucleoside triphosphate hydrolase	LOC_Os04g53720.1	SNF2 family N-terminal domain containing protein, expressed	7.15614	7.22875	7.36178	2.37731	5.00885	16.9248	4.99827	5.46086	3.94766	4.26798	4.27928	4.2817	4.75122	0.317879	0
Traes_2AL_C853D1E7F	11253	11542	-	2AL_6362638	76.592	AT1G51410.1	NADP-binding Rossmann-fold superfamily protein LENGTH=325	IPR016040 NADP-binding domain	LOC_Os04g53800.1	leucoanthocyanidin reductase, putative, expressed	0	0.378465	0	0	0	0	0	0	0	0	0	0	0	0	0
Traes_2AL_581043828	517	3963	+	2AL_6363120	76.592	AT4G00960.1	Protein kinase superfamily protein LENGTH=372	IPR000858 S-locus glycoprotein, IPR001480 Bulb-type lectin domain, IPR003609 Apple-like, IPR011009 Protein kinase-like domain, IPR013320 Concanavalin A-like lectin/glucanase, subgroup, IPR024171 S-receptor-like serine/threonine-protein kinase	LOC_Os04g54002.1	serine/threonine-protein kinase receptor precursor, putative, expressed	0	0	0	0	0.636537	1.80735	0.0276754	0.370798	0	0	0	0.138625	0.128785	0.160108	0
Traes_2AL_6EE01D4C2	5518	8948	+	2AL_6364245	76.592	sp|P73456|FTSZ_SYNY3	Cell division protein FtsZ	IPR000158 Cell division protein FtsZ	LOC_Os04g56970.2	tubulin/FtsZ domain containing protein, putative, expressed	4.62776	4.53101	3.52912	57.8329	21.5443	4.42269	26.7065	8.59321	4.12893	28.4106	20.0742	15.2691	14.435	5.16007	4.79292
Traes_2AL_BA9B45D41	4146	6946	+	2AL_6364330	76.592	sp|Q9BV90|SNR25_HUMAN	U11/U12 small nuclear ribonucleoprotein 25 kDa protein		LOC_Os04g56770.1	expressed protein	1.37359	2.46163	1.63463	1.143	0.622672	2.04332	1.69242	1.41967	1.67778	1.9203	1.85519	3.92325	1.34827	3.54665	12.1854
Traes_2AL_FBCB08F56	1344	3935	-	2AL_6364330	76.592	sp|P0DI19|PHF5A_ARATH	PHD finger-like domain-containing protein 5A	IPR005345 PHF5-like	LOC_Os05g30410.1	PHF5-like protein domain containing protein, expressed	6.56156	11.1828	7.58998	5.2452	4.19742	5.6544	8.75777	7.22324	4.1479	12.796	6.60669	10.606	12.9281	9.36951	25.9274
Traes_2AL_A37FA555A	28	411	+	2AL_6365284	76.592	sp|O23917|HCBT2_DIACA	Anthranilate N-benzoyltransferase protein 2	IPR003480 Transferase, IPR023213 Chloramphenicol acetyltransferase-like domain	LOC_Os04g56900.1	transferase family protein, putative, expressed	0.0929957	0	0.205941	0	0	0	0	0	0	0.102279	0	0	0	0	0
Traes_2AL_C50541AF8	2824	5167	+	2AL_6365422	76.592	AT5G42800.1	dihydroflavonol 4-reductase LENGTH=382	IPR001509 NAD-dependent epimerase/dehydratase, IPR016040 NADP-binding domain	LOC_Os04g53850.1	leucoanthocyanidin reductase, putative, expressed	0.0287252	0.473831	0.408098	0.16181	0.18316	0.286146	0.122153	0.17359	1.95027	0.192685	1.29437	0.800563	0.439227	0.0437857	0
Traes_2AL_B854D3399	1946	9513	+	2AL_6366688	76.592	sp|Q8AVM5|VPP1_XENLA	V-type proton ATPase 116 kDa subunit a isoform 1	IPR002490 ATPase, V0 complex, subunit 116kDa	LOC_Os10g10500.1	vacuolar ATP synthase 98 kDa subunit, putative, expressed	1.51924	2.40587	2.94069	0	0	0	0.0174918	0.00891345	0	0	0	0	0	0	0
Traes_2AL_8F6A0868C	9485	10399	+	2AL_6367127	76.592	sp|Q37680|NU5M_WHEAT	NADH-ubiquinone oxidoreductase chain 5	IPR001750 NADH:ubiquinone/plastoquinone oxidoreductase	LOC_Os10g21418.1	NADPH-dependent oxidoreductase, putative, expressed	0.00154701	0.00321834	0.00159262	0.00374884	0.0251629	0.00210001	0.013159	0.0050236	0.00391642	0.0190283	0.00392896	0.0180861	0.00160075	0.0303411	0.0191212
Traes_2AL_8EBCC15B6	1272	1615	+	2AL_6367273	76.592	sp|Q56UD1|INV5_ORYSJ	Beta-fructofuranosidase, insoluble isoenzyme 5	IPR013148 Glycosyl hydrolase family 32, N-terminal, IPR023296 Glycosyl hydrolase, five-bladed beta-propellor domain	LOC_Os04g56930.1	glycosyl hydrolases, putative, expressed	0.117214	0.361247	0.272001	0	0	0	0	0	0	0	0	0	0	0	0
Traes_2AL_A16EC1B9E	10	481	-	2AL_6368650	76.592	AT3G21790.1	UDP-Glycosyltransferase superfamily protein LENGTH=495	IPR002213 UDP-glucuronosyl/UDP-glucosyltransferase	LOC_Os07g31960.1	UDP-glucoronosyl and UDP-glucosyl transferase domain containing protein, expressed	0.446948	0.191149	0.266581	0.619542	0.453097	0	0.278573	0.355282	0	0	0.652142	0.228453	0.721078	0	0
Traes_2AL_BB6B0F4CB	3603	5683	-	2AL_6369759	76.592	AT5G42800.1	dihydroflavonol 4-reductase LENGTH=382	IPR001509 NAD-dependent epimerase/dehydratase, IPR016040 NADP-binding domain	LOC_Os04g53850.1	leucoanthocyanidin reductase, putative, expressed	4.13352	3.05474	3.66617	2.06577	2.01211	0.0644138	4.1599	8.00464	7.12646	1.36663	11.6771	2.90304	3.54952	1.66402	0
Traes_2AL_2FF604DA9	4012	8353	-	2AL_6370536	76.592	AT1G78290.2	Protein kinase superfamily protein LENGTH=343	IPR011009 Protein kinase-like domain	LOC_Os03g27280.1	CAMK_CAMK_like.19 - CAMK includes calcium/calmodulin depedent protein kinases, expressed	0.322127	0.546493	1.00668	1.73848	1.43328	0.774671	0.507151	0.697267	0.226739	0.171974	0.580043	6.87609	8.0503	1.01096	106.541
Traes_2AL_44855EDCA	11784	14905	-	2AL_6370536	76.592	AT4G13930.1	serine hydroxymethyltransferase 4 LENGTH=471	IPR001085 Serine hydroxymethyltransferase, IPR015424 Pyridoxal phosphate-dependent transferase	LOC_Os12g22030.1	serine hydroxymethyltransferase, mitochondrial precursor, putative, expressed	146.473	222.368	176.146	84.6372	88.1904	30.7554	204.847	263.401	806.074	39.8356	245.443	90.7467	72.4593	21.0123	23.0599
Traes_2AL_F750A006F	1916	3637	-	2AL_6372057	76.592	AT5G41040.1	HXXXD-type acyl-transferase family protein LENGTH=457	IPR003480 Transferase, IPR023213 Chloramphenicol acetyltransferase-like domain	LOC_Os04g56910.1	transferase family protein, putative, expressed	3.7734	8.19811	3.90999	0.0140979	0.0541393	0.185141	0.0629875	0.24392	0	0	0	0.0131341	0	0	0
Traes_2AL_7725A4802	1	9575	+	2AL_6374461	76.592	AT4G27180.1	kinesin 2 LENGTH=745	IPR000299 FERM domain, IPR000857 MyTH4 domain, IPR001752 Kinesin, motor domain, IPR011254 Prismane-like, IPR027417 P-loop containing nucleoside triphosphate hydrolase, IPR027640 Kinesin-like protein	LOC_Os04g57140.2	kinesin motor domain containing protein, putative, expressed	19.5069	8.53658	12.7197	18.6979	12.6303	1.99157	27.0861	17.3392	8.78423	40.5766	48.2716	19.3391	32.0257	9.96951	12.0886
Traes_2AL_2F198B97C	5402	6536	-	2AL_6374686	76.592	sp|Q9SXZ2|FT_ARATH	Protein FLOWERING LOCUS T	IPR008914 Phosphatidylethanolamine-binding protein PEBP	LOC_Os12g13030.1	osFTL7 FT-Like7 homologous to Flowering Locus T gene; contains Pfam profile PF01161: Phosphatidylethanolamine-binding protein, expressed	0	0	0	0	0	0	0	0	0	0	0	0	0	0	0
Traes_2AL_689367A23	13136	13895	-	2AL_6374712	76.592	AT4G34750.1	SAUR-like auxin-responsive protein family LENGTH=150	IPR003676 Auxin-induced protein, ARG7	LOC_Os04g56690.1	OsSAUR23 - Auxin-responsive SAUR gene family member, expressed	0	0	0	1.36987	0.146993	0.045497	0.0681714	0	0	0	0	0	0	0	0
Traes_2AL_FAC0FD8AF	5	8475	-	2AL_6376962	76.592	sp|O81832|Y4729_ARATH	G-type lectin S-receptor-like serine/threonine-protein kinase	IPR000858 S-locus glycoprotein, IPR001480 Bulb-type lectin domain, IPR003609 Apple-like, IPR013320 Concanavalin A-like lectin/glucanase, subgroup	LOC_Os04g54130.1	TKL_IRAK_DUF26-ld.1 - DUF26 kinases have homology to DUF26 containing loci, expressed	1.68402	4.12702	3.97456	0.395205	0.616382	0.408264	0.837722	0.669963	0.923891	1.1748	1.04063	1.61407	1.08815	0.682633	0.778409
Traes_2AL_5871E2F85	5089	7509	+	2AL_6377116	76.592	AT3G21620.1	ERD early-responsive to dehydration stress family protein LENGTH=756		LOC_Os05g51630.2	early-responsive to dehydration protein-related, putative, expressed	0.277195	0.182224	0.252708	0.105768	0.244392	0.202947	0.079705	0.117569	0.450828	0.228448	0.40957	0.597697	0.516762	0.207035	0.0915011
Traes_2AL_50CD27326	13727	18576	+	2AL_6377116	76.592	sp|Q9SFT7|Y3707_ARATH	Serine/threonine-protein kinase	IPR000858 S-locus glycoprotein, IPR001480 Bulb-type lectin domain, IPR003609 Apple-like, IPR011009 Protein kinase-like domain, IPR013320 Concanavalin A-like lectin/glucanase, subgroup, IPR024171 S-receptor-like serine/threonine-protein kinase	LOC_Os04g54140.1	receptor-like kinase, putative, expressed	0.0518109	0.419596	0.620841	0	0.0446586	0.446585	0	0	0	0.0339783	0	0.0103025	0	0	0
Traes_2AL_30844F674	5300	10637	-	2AL_6377116	76.592		Unknown protein			nothing found in rice	0.659848	0.57773	0.900714	1.11516	0.388661	0.712042	0.627495	0.261686	0.638716	0.653873	0.921343	1.57601	0.632971	0.412518	0.576762
Traes_2AL_C81AD8F5E	1	2400	+	2AL_6379063	76.592	sp|P0A9L7|PPIC_ECO57	Peptidyl-prolyl cis-trans isomerase C	IPR000297 Peptidyl-prolyl cis-trans isomerase, PpiC-type, IPR023058 Peptidyl-prolyl cis-trans isomerase, PpiC-type, conserved site	LOC_Os04g56800.1	peptidyl-prolyl cis-trans isomerase, putative, expressed	13.6324	19.5189	14.1326	10.3133	6.98776	12.524	16.2908	12.6655	7.24041	16.7235	13.489	7.81579	6.35184	7.33912	8.9484
Traes_2AL_62914022B	911	1522	-	2AL_6381339	76.592		Unknown protein	IPR010666 Zinc finger, GRF-type	LOC_Os11g32290.1	3-5 exonuclease eri-1, putative, expressed	1.83137	6.33763	3.91707	0.257596	0.599044	0.246605	0.231065	0.424155	0.164011	0	0.216888	0.247762	0.634055	0.0952577	0.0671545
Traes_2AL_1FCFB40EB	3634	4161	+	2AL_6382864	76.592	AT1G32910.1	HXXXD-type acyl-transferase family protein LENGTH=464	IPR003480 Transferase, IPR023213 Chloramphenicol acetyltransferase-like domain	LOC_Os04g56910.1	transferase family protein, putative, expressed	0	0	0.0543622	0	0	0	0	0	0	0	0	0	0	0	0
Traes_2AL_463D8226B	4076	6712	-	2AL_6385894	76.592	AT2G13680.1	callose synthase 5 LENGTH=1923	IPR003440 Glycosyl transferase, family 48	LOC_Os01g48200.1	callose synthase, putative, expressed	0.0518907	0.6423	0.224134	0	0	0	0	0	0	0	0	0	0	0	0
Traes_2AL_6CB773132	2039	5756	-	2AL_6390021	76.592	UniRef90_UPI0002C3639F	UPI0002C3639F related cluster n=1 Tax=unknown RepID=UPI0002C3639F	IPR008906 HAT dimerisation domain, C-terminal, IPR012337 Ribonuclease H-like domain	LOC_Os08g13080.1	retrotransposon protein, putative, unclassified, expressed	0	0	0.102547	0	0.0225781	0.0560576	0.0209862	0.0328287	0.1402	0.0484919	0	0.650054	0.333081	0.0721096	0.243726
Traes_2AL_C4FB0D2CF	3598	4728	+	2AL_6391405	76.592	AT5G04330.1	Cytochrome P450 superfamily protein LENGTH=512	IPR001128 Cytochrome P450	LOC_Os10g36848.1	cytochrome P450, putative, expressed	0.155591	0.822101	0.152043	0	0.391698	0.808921	0	0	0.158344	0	0	0	0.15347	0	0.565153
Traes_2AL_1F6431B47	1087	1786	+	2AL_6393675	76.592	sp|Q56UD1|INV5_ORYSJ	Beta-fructofuranosidase, insoluble isoenzyme 5	IPR013148 Glycosyl hydrolase family 32, N-terminal, IPR023296 Glycosyl hydrolase, five-bladed beta-propellor domain	LOC_Os04g56920.1	glycosyl hydrolases, putative, expressed	31.2264	14.4279	22.3139	0.454	0.662039	0	1.07772	2.25072	0	0.0584308	0	0	0	0	0
Traes_2AL_C10FB38C2	10699	11238	-	2AL_6398457	76.592	AT4G38180.1	FAR1-related sequence 5 LENGTH=788		LOC_Os06g13740.1	transposon protein, putative, unclassified, expressed	0	0	0	0	0	0	0	0	0	0	0	0	0	0	0
Traes_2AL_1751C4BBF	11629	12553	-	2AL_6398457	76.592	UniRef90_C7J4Q4	protein n=1 Tax=Oryza sativa subsp. japonica RepID=C7J4Q4_ORYSJ		LOC_Os09g07200.1	transposon protein, putative, unclassified, expressed	0	0	0	0	0	0	0	0	0	0	0	0.016794	0	0.0891682	0
Traes_2AL_DE86B9FD4	803	3505	+	2AL_6402130	76.592	AT5G42800.1	dihydroflavonol 4-reductase LENGTH=382	IPR001509 NAD-dependent epimerase/dehydratase, IPR016040 NADP-binding domain	LOC_Os04g53850.1	leucoanthocyanidin reductase, putative, expressed	0.0356908	7.0088	3.45018	0	0	0.20562	0.0192432	0	0	0	0	0	0.109247	0.0796163	0
Traes_2AL_57CC2BFDD	3366	4318	+	2AL_6405420	76.592	AT5G42800.1	dihydroflavonol 4-reductase LENGTH=382	IPR001509 NAD-dependent epimerase/dehydratase, IPR016040 NADP-binding domain	LOC_Os04g53850.1	leucoanthocyanidin reductase, putative, expressed	0	0	0	0	0	0	0	0	0	0	0	0	0.0944184	0	0
Traes_2AL_D149074A3	1774	4550	+	2AL_6408350	76.592	sp|Q7XPK1|C3H31_ORYSJ	Zinc finger CCCH domain-containing protein 31	IPR000571 Zinc finger, CCCH-type, IPR004087 K Homology domain	LOC_Os04g57010.1	zinc finger C-x8-C-x5-C-x3-H type family protein, expressed	23.8051	37.0168	36.8829	13.8154	11.9484	11.3542	35.302	22.2061	8.88753	30.5469	19.31	17.2707	19.528	31.7232	281.699
Traes_2AL_680CCAFFF	671	12427	-	2AL_6411113	76.592	sp|Q7ZX53|S22FL_XENLA	Solute carrier family 22 member 15-like	IPR005828 General substrate transporter, IPR016196 Major facilitator superfamily domain, general substrate transporter	LOC_Os04g53930.1	organic cation transporter protein, putative, expressed	2.60218	5.69236	5.9769	2.05765	4.61283	13.8643	1.22295	1.49444	3.71019	0.226985	0.465033	0.5778	0.49486	0.3944	0.0182294
Traes_2AL_5DE9A014B	1942	5786	-	2AL_6415235	76.592	sp|Q7ZX53|S22FL_XENLA	Solute carrier family 22 member 15-like	IPR005828 General substrate transporter, IPR011701 Major facilitator superfamily, IPR016196 Major facilitator superfamily domain, general substrate transporter	LOC_Os04g53930.1	organic cation transporter protein, putative, expressed	0.184712	1.0256	0.528661	0.468103	0	0.239464	0.0597632	0.142131	0	0.0999109	0.0937381	0.646822	0.520877	0.329655	152.399
Traes_2AL_05ECC440C	327	5948	-	2AL_6417036	76.592	sp|Q01K26|ARFK_ORYSI	Auxin response factor 11	IPR003311 AUX/IAA protein, IPR010525 Auxin response factor, IPR015300 DNA-binding pseudobarrel domain	LOC_Os04g56850.1	auxin response factor, putative, expressed	1.27773	1.04306	0.76633	0.155022	0.684779	0.0104713	3.93983	1.24109	0.0489059	8.9414	1.65416	0.301293	0.0770035	1.07919	0.123581
Traes_2AL_799BA406B	16263	16895	-	2AL_6420345	76.592	UniRef90_Q2R2S8	Expressed protein n=2 Tax=Oryza sativa RepID=Q2R2S8_ORYSJ		LOC_Os03g02210.1	expressed protein	0	0	0	0	0	0	0	0	0	0	0	0	0	0	0
Traes_2AL_ADF9C57BB	752	3230	-	2AL_6422039	76.592	sp|Q0J360|INV7_ORYSJ	Beta-fructofuranosidase, insoluble isoenzyme 7	IPR001362 Glycoside hydrolase, family 32, IPR008985 Concanavalin A-like lectin/glucanases superfamily, IPR023296 Glycosyl hydrolase, five-bladed beta-propellor domain	LOC_Os09g08072.1	glycosyl hydrolases, putative, expressed	0.750143	1.59768	1.58675	0.137202	0.0583785	0.0373939	0.489747	0.498312	0.0572011	0.163421	0.23184	0.266249	3.27738	0.0203844	0.0195233
Traes_2AL_EBF20356D	83	3402	+	2AL_6425742	76.592	AT2G42130.4	Plastid-lipid associated protein PAP / fibrillin family protein LENGTH=299	IPR006843 Plastid lipid-associated protein/fibrillin conserved domain	LOC_Os04g57020.1	expressed protein	3.15139	4.29512	3.59479	52.5601	45.7105	36.9195	12.4565	12.029	37.0676	7.7506	11.8301	13.5939	15.8868	3.03974	1.83247
Traes_2AL_5AE078077	3411	4437	-	2AL_6425742	76.592	AT3G58000.1	VQ motif-containing protein LENGTH=175	IPR008889 VQ	LOC_Os04g57030.1	VQ domain containing protein, putative, expressed	1.62898	0.312917	0.349428	0.181004	0.497939	0.154467	0	0	0	0.278454	0.10882	0.0486602	0.368062	0.0956629	0.200116
Traes_2AL_DE6776093	2	2774	+	2AL_6426980	76.592	sp|Q9V6G5|TAZ_DROME	Tafazzin homolog	IPR000872 Tafazzin	LOC_Os01g70570.1	acyltransferase, putative, expressed	6.63031	4.18442	4.88413	3.10021	2.98623	1.44162	5.08714	3.7879	2.7786	6.04081	3.97071	6.52904	5.71311	2.99217	8.5087
Traes_2AL_E80BC759C	4276	10431	-	2AL_6430454	76.592	sp|Q0J360|INV7_ORYSJ	Beta-fructofuranosidase, insoluble isoenzyme 7	IPR001362 Glycoside hydrolase, family 32, IPR008985 Concanavalin A-like lectin/glucanases superfamily, IPR023296 Glycosyl hydrolase, five-bladed beta-propellor domain	LOC_Os09g08072.1	glycosyl hydrolases, putative, expressed	38.7852	34.1756	52.8016	24.2294	2.55558	43.0423	19.113	6.76846	11.265	0.485048	2.51685	24.036	7.26639	4.88571	0.119698
Traes_2AL_36E9DD8DC	2221	7346	+	2AL_6431352	76.592	AT3G24540.1	Protein kinase superfamily protein LENGTH=509	IPR011009 Protein kinase-like domain, IPR013227 PAN-2 domain, IPR013320 Concanavalin A-like lectin/glucanase, subgroup	LOC_Os04g53994.1	kinase, putative, expressed	0.00725433	0	0.00677132	0	0.215177	9.1068	0.0153543	0.142863	0.00621431	0	0	0.085204	0.00606102	0.022212	0
Traes_2AL_9F72ABD71	1	1844	-	2AL_6434377	76.592	AT3G18170.1	Glycosyltransferase family 61 protein LENGTH=384		LOC_Os02g22380.1	glycosyltransferase protein, putative, expressed	22.0653	34.5711	36.3852	14.0553	9.38757	4.53702	15.9859	14.6412	56.7235	2.51434	28.9216	6.34708	3.22713	2.48062	1.92276
Traes_2AL_63673D843	2070	4779	-	2AL_6435050	76.592	AT5G42800.1	dihydroflavonol 4-reductase LENGTH=382	IPR001509 NAD-dependent epimerase/dehydratase, IPR016040 NADP-binding domain	LOC_Os04g53850.1	leucoanthocyanidin reductase, putative, expressed	5.73756	12.8028	11.7392	8.21793	15.0758	28.5971	0.191355	2.52021	8.67726	0.0147648	0.161102	4.79653	2.921	1.55703	0
Traes_2AL_98457FFEE	2669	3586	-	2AL_6435905	76.592	AT1G19220.1	auxin response factor 19 LENGTH=1086	IPR015300 DNA-binding pseudobarrel domain	LOC_Os04g56850.2	auxin response factor, putative, expressed	0	0	0	0	0	0	0	0	0	0	0	0	0	0	0
Traes_2AL_228C3F4DD	8248	13947	+	2AL_6436503	76.592	UniRef90_Q2R3S6	Transposon protein, putative, Mariner sub-class n=1 Tax=Oryza sativa subsp. japonica RepID=Q2R3S6_ORYSJ	IPR002492 Transposase, Tc1-like, IPR009057 Homeodomain-like	LOC_Os03g49340.1	transposon protein, putative, Mariner sub-class, expressed	1.60465	2.09381	3.03862	1.40241	1.2471	0.843324	2.38981	2.91478	2.60039	3.77427	5.08584	5.30313	3.01954	1.85765	2.89947
Traes_2AL_2B0736091	7582	8396	-	2AL_6436503	76.592	AT1G19840.1	SAUR-like auxin-responsive protein family LENGTH=153	IPR003676 Auxin-induced protein, ARG7	LOC_Os04g56690.1	OsSAUR23 - Auxin-responsive SAUR gene family member, expressed	0.301585	0.449192	0.13968	0.589607	0	0.12438	0.279513	0.126648	0	0.0311521	0	2.67968	0.318311	0.064146	0.0448971
Traes_2AL_103675181	3120	7801	+	2AL_6436614	76.592	sp|Q9SFT7|Y3707_ARATH	Serine/threonine-protein kinase	IPR000858 S-locus glycoprotein, IPR001480 Bulb-type lectin domain, IPR003609 Apple-like, IPR011009 Protein kinase-like domain, IPR013320 Concanavalin A-like lectin/glucanase, subgroup, IPR024171 S-receptor-like serine/threonine-protein kinase	LOC_Os04g54140.1	receptor-like kinase, putative, expressed	0.316594	0.772434	0.897074	0.200308	0.216074	0.401257	0.790997	0.897606	0.490842	1.05024	0.246639	0.63133	0.245115	0.0832158	0.209284
Traes_2AL_6DC8949D6	22814	26342	+	2AL_6438802	76.592	AT3G10410.1	SERINE CARBOXYPEPTIDASE-LIKE 49 LENGTH=516	IPR001563 Peptidase S10, serine carboxypeptidase	LOC_Os07g29620.1	OsSCP39 - Putative Serine Carboxypeptidase homologue, expressed	20.6286	17.8619	18.2547	8.53078	11.4303	17.9949	28.0045	37.9702	28.2319	16.5094	21.888	33.3886	26.3402	21.8898	31.1364
Traes_2AL_13DD5A9B7	7498	8886	-	2AL_6438802	76.592	AT5G06940.1	Leucine-rich repeat receptor-like protein kinase family protein LENGTH=872	IPR001611 Leucine-rich repeat, IPR003591 Leucine-rich repeat, typical subtype	LOC_Os04g02920.1	leucine-rich repeat family protein, putative, expressed	0	0	0.0167032	0	0	0.0758181	0	0	0.0220885	0.0189792	0.0445211	0.0594913	0.150355	0	0
Traes_2AL_DE4FA1957	28389	29251	-	2AL_6438802	76.592	sp|P32112|SAHH_WHEAT	Adenosylhomocysteinase	IPR000043 Adenosylhomocysteinase, IPR016040 NADP-binding domain	LOC_Os11g26850.2	erythronate-4-phosphate dehydrogenase, putative, expressed	85.1391	142.228	108.175	75.1753	69.5692	19.5032	180.35	138.328	38.7946	242.74	193.813	124.719	181.508	22.8947	31.9169

## Sheet: 2DL-Go
Gene ID	From	To	Strand	Contig ID	cM	MIPS annotation Hit ID	MIPS annotation Description	MIPS annotation Interpro ID	Rice annotation Hit ID	Rice annotation Description	root_Z10	root_Z13	root_Z39	leaf_Z10	leaf_Z23	leaf_Z71	stem_Z30	stem_Z32	stem_Z65	spike_Z32	spike_Z39	spike_Z65	grain_Z71	grain_Z75	grain_Z85
Traes_2DL_5032FE2A0	976	1501	+	2DL_1041349	64.566	AT5G14920.1	Gibberellin-regulated family protein LENGTH=275	IPR003854 Gibberellin regulated protein	LOC_Os04g39110.1	GASR4 - Gibberellin-regulated GASA/GAST/Snakin family protein precursor, expressed	0	0.136242	0	0	0	0	1.09037	0.370987	0	0.654396	0.843378	0.08397	0.340767	0.148614	0
Traes_2DL_6FBD01A94	1	3922	+	2DL_2135649	64.566	AT4G37030.1	unknown protein; FUNCTIONS IN: molecular_function unknown; INVOLVED IN: biological_process unknown; LOCATED IN: endomembrane system; BEST Arabidopsis thaliana protein match is: unknown protein . LENGTH=569		LOC_Os04g37670.1	steroid nuclear receptor, ligand-binding, putative, expressed	1.05854	3.72826	3.26246	0.0257833	0.985583	4.93122	0.281576	2.89931	1.76858	0.928981	0.655026	1.53127	1.25281	0.332438	2.94429
Traes_2DL_502A50864	1	1556	-	2DL_3367483	64.566	sp|Q8VYW6|GAGT1_ARATH	Gamma-glutamyltranspeptidase 1	IPR000101 Gamma-glutamyltranspeptidase	LOC_Os04g38450.1	gamma-glutamyltranspeptidase 1 precursor, putative, expressed	83.9108	21.6969	27.1323	8.82434	5.65146	2.32544	1.81593	7.25978	1.83518	4.03155	5.62367	26.2185	122.912	3.34289	2.39435
Traes_2DL_6B5326677	3190	3931	-	2DL_4981020	64.566	UniRef90_M8BGQ5	Protein FAR1-RELATED SEQUENCE 3 n=1 Tax=Aegilops tauschii RepID=M8BGQ5_AEGTA		LOC_Os11g41380.1	transposon protein, putative, unclassified, expressed	1.54077	1.77203	0.995061	1.93578	1.26512	0.289504	3.77548	1.59311	3.15295	4.2441	4.48196	1.43907	1.93364	0.715881	0.756006
Traes_2DL_348899DF9	3	3236	+	2DL_5006939	64.566	UniRef90_UPI0002C36A0C	UPI0002C36A0C related cluster n=1 Tax=unknown RepID=UPI0002C36A0C	IPR007434 Protein of unknown function DUF482	LOC_Os04g36062.2	expressed protein	1.2622	1.46816	1.35552	13.4097	12.7986	38.0448	3.82466	7.20292	13.5233	4.4902	6.48676	9.34774	5.0823	3.28139	2.20498
Traes_2DL_48404195C	1044	3238	-	2DL_5006939	64.566	UniRef90_M7Z3I9	Two-component response regulator ARR3 n=1 Tax=Triticum urartu RepID=M7Z3I9_TRIUA		LOC_Os04g36070.1	OsRR1 type-A response regulator, expressed	0.412885	0.710543	0.457333	2.13147	1.63361	1.71991	1.14229	0.835464	2.81215	1.29994	0.87292	1.45395	0.629526	0.352309	0.22351
Traes_2DL_2F89F8B6F	118	1191	+	2DL_6161264	64.566	UniRef90_Q6KA98	protein n=2 Tax=Oryza sativa RepID=Q6KA98_ORYSJ		LOC_Os02g58040.1	OsFBX75 - F-box domain containing protein, expressed	6.1915	7.95199	5.76127	3.70682	4.05065	2.67076	5.42618	3.88882	4.40719	10.0768	7.48876	10.4898	5.61784	5.06646	13.9552
Traes_2DL_5EC517B94	1357	1504	-	2DL_6887601	64.566	sp|Q10FF9|DUT_ORYSJ	Deoxyuridine 5'-triphosphate nucleotidohydrolase	IPR008180 DeoxyUTP pyrophosphatase	LOC_Os03g46640.1	deoxyuridine 5-triphosphate nucleotidohydrolase, putative, expressed	0	0	0	0	0	0	0	0	0	0	18.5	0	0	0	0
Traes_2DL_7A4D234A01	1349	2636	-	2DL_8084760	64.566	AT1G09900.1	Pentatricopeptide repeat PPR-like superfamily protein LENGTH=598	IPR002885 Pentatricopeptide repeat, IPR011990 Tetratricopeptide-like helical	LOC_Os01g57410.2	pentatricopeptide repeat domain containing protein, putative, expressed	1.10681	1.3652	1.30599	15.9076	6.77011	6.19342	6.71856	4.56885	4.71411	4.64577	6.30112	5.12833	3.3687	1.37324	1.93305
Traes_2DL_2533C78FE	1	3438	+	2DL_8127803	64.566	sp|Q98TX3|PDCD4_CHICK	Programmed cell death protein 4	IPR003891 Initiation factor eIF-4 gamma, MA3, IPR016024 Armadillo-type fold	LOC_Os04g40660.2	MA3 domain containing protein, expressed	49.093	20.4016	23.3053	9.85686	13.0613	30.4797	19.875	21.0797	14.1049	19.6713	24.0137	40.2452	40.952	36.0745	94.4032
Traes_2DL_5A1CE8406	34	920	+	2DL_8191185	64.566	sp|P32775|GLGB_YEAST	1,4-alpha-glucan-branching enzyme	IPR013780 Glycosyl hydrolase, family 13, all-beta, IPR015902 Glycoside hydrolase, family 13	LOC_Os02g32660.1	1,4-alpha-glucan-branching enzyme, chloroplast precursor, putative, expressed	1.38336	0.500106	1.14375	3.15983	2.55943	2.34475	6.4081	6.76527	7.3392	8.45067	10.9302	8.82681	4.70635	26.8017	4.32841
Traes_2DL_5642F7EAC	29	3587	-	2DL_9704957	64.566	AT3G02130.1	receptor-like protein kinase 2 LENGTH=1151	IPR003591 Leucine-rich repeat, typical subtype, IPR011009 Protein kinase-like domain, IPR013210 Leucine-rich repeat-containing N-terminal, type 2, IPR013320 Concanavalin A-like lectin/glucanase, subgroup, IPR025875 Leucine rich repeat 4	LOC_Os03g54900.1	phytosulfokine receptor precursor, putative, expressed	0.17131	0.443317	0.17694	0.158014	0.0925862	0.0419075	0.10976	0.13581	0	0.998732	0.572496	0.370464	0.523577	5.3765	0.157426
Traes_2DL_229DAC298	253	1135	+	2DL_9705414	64.566	AT1G22400.1	UDP-Glycosyltransferase superfamily protein LENGTH=489	IPR002213 UDP-glucuronosyl/UDP-glucosyltransferase	LOC_Os04g37820.1	cytokinin-O-glucosyltransferase 2, putative, expressed	4.47325	1.00338	2.98973	3.67713	0.181158	3.8581	1.5124	0.342655	0	0.842798	3.47449	0.0356573	0.0765995	0	0.0486287
Traes_2DL_FFFBA4D42	407	1412	+	2DL_9707311	64.566	AT3G48530.1	SNF1-related protein kinase regulatory subunit gamma 1 LENGTH=424		LOC_Os04g31340.1	CBS domain containing membrane protein, putative, expressed	4.24341	2.91835	3.73595	1.36128	0.442778	0.412016	1.63761	0.629001	0.555419	0.730063	0.9489	0.740881	1.3488	2.84592	0.718726
Traes_2DL_8CEB98016	14	2393	+	2DL_9713589	64.566	AT4G40030.2	Histone superfamily protein LENGTH=164	IPR000164 Histone H3, IPR009072 Histone-fold	LOC_Os06g04030.1	histone H3, putative, expressed	52.651	90.6177	68.1131	38.7046	60.9438	67.716	64.6685	79.5109	69.5142	141.223	88.1872	122.479	119.514	44.1712	108.716
Traes_2DL_D452B6068	1574	1883	+	2DL_9713674	64.566		Unknown protein			nothing found in rice	0	0	0	0	0	0	0	0	0.20855	0.165928	0	2.13626	2.93245	0	0
Traes_2DL_7FB590855	546	4570	-	2DL_9715811	64.566	AT5G10320.1	unknown protein; Has 54 Blast hits to 53 proteins in 19 species: Archae - 0; Bacteria - 4; Metazoa - 0; Fungi - 0; Plants - 50; Viruses - 0; Other Eukaryotes - 0 source: NCBI BLink. LENGTH=403		LOC_Os04g37810.2	expressed protein	2.52327	2.29405	1.93736	2.22629	2.98192	2.18249	6.74423	4.07764	2.45964	5.18918	6.63702	3.03597	2.22667	1.20729	0.529587
Traes_2DL_546B3237C	517	3575	-	2DL_9721755	64.566	AT4G31860.1	Protein phosphatase 2C family protein LENGTH=357	IPR001932 Protein phosphatase 2C PP2C-like domain, IPR015655 Protein phosphatase 2C	LOC_Os04g42260.1	protein phosphatase 2C, putative, expressed	0.0140507	0.0541782	0	0.0672424	0	0	0.0300683	0	0	0.258133	0.829029	3.97302	0.446331	0	0
Traes_2DL_848E9CC75	1	893	+	2DL_9724061	64.566	AT5G15180.1	Peroxidase superfamily protein LENGTH=329	IPR010255 Haem peroxidase	LOC_Os07g01370.1	peroxidase precursor, putative, expressed	2.96131	1.64379	2.44289	0.215695	0.475277	0.0368257	3.30976	2.30556	1.16401	0.221327	3.89054	1.19373	0.407955	0	0
Traes_2DL_04A8672C5	2147	2787	-	2DL_9725603	64.566	UniRef90_N1QRR4	Myb-related protein Pp2 n=1 Tax=Aegilops tauschii RepID=N1QRR4_AEGTA		LOC_Os04g39470.1	MYB family transcription factor, putative, expressed	0	0	0	0	0	0	0	0	0.0510321	0.0433336	2.63658	0	0	0	0
Traes_2DL_3E8028E09	1	1936	+	2DL_9726562	64.566	AT1G70590.1	F-box family protein LENGTH=351	IPR011990 Tetratricopeptide-like helical	LOC_Os04g40030.1	OsFBO17 - F-box and other domain containing protein, expressed	2.45817	3.87736	2.73192	2.51714	3.0137	4.13521	2.8455	3.28652	1.6251	3.87952	2.29989	3.39859	1.85388	3.9711	38.0169
Traes_2DL_B7DDF88FA	2229	2931	-	2DL_9727529	64.566	sp|Q5SKD9|PDXS_THET8	Pyridoxal biosynthesis lyase PdxS	IPR001852 Vitamin B6 biosynthesis protein	LOC_Os07g01020.1	SOR/SNZ family protein, putative, expressed	4.97172	9.42315	7.60219	32.0088	50.9474	55.158	3.03344	14.0731	48.9869	3.46111	2.13725	19.5414	6.92147	1.87789	9.42295
Traes_2DL_53A32F1F3	1	759	-	2DL_9727630	64.566	UniRef90_B9SSQ8	Glycerophosphoryl diester phosphodiesterase, putative n=1 Tax=Ricinus communis RepID=B9SSQ8_RICCO		LOC_Os04g39610.2	glycerophosphoryl diester phosphodiesterase family protein, putative, expressed	12.4492	5.45323	8.05545	9.05333	6.46085	0.0455777	16.9365	10.8271	0	18.5811	11.5121	0.97858	1.38157	4.65285	0.0741228
Traes_2DL_5A655EDAD	963	1533	-	2DL_9727630	64.566	AT5G55480.1	SHV3-like 1 LENGTH=766	IPR004129 Glycerophosphoryl diester phosphodiesterase	LOC_Os04g39610.2	glycerophosphoryl diester phosphodiesterase family protein, putative, expressed	12.2699	6.71517	8.42808	7.93962	5.93033	0	18.5582	12.758	0	17.6892	10.2204	0.772863	0.93909	5.06891	0
Traes_2DL_9901183C0	1	1043	-	2DL_9736857	64.566	AT1G59740.1	Major facilitator superfamily protein LENGTH=591	IPR000109 Proton-dependent oligopeptide transporter family, IPR016196 Major facilitator superfamily domain, general substrate transporter	LOC_Os04g36040.1	peptide transporter PTR2, putative, expressed	2.53514	5.91578	8.84406	1.00141	0.998544	3.38279	1.08644	3.97117	0.229011	0.542281	0.418264	0.427005	0	0	0
Traes_2DL_C964675DE	57	1906	+	2DL_9738116	64.566	AT5G15310.1	myb domain protein 16 LENGTH=326	IPR009057 Homeodomain-like	LOC_Os04g38740.1	MYB family transcription factor, putative, expressed	0	0	0	2.98889	2.28844	0	1.67087	1.7228	0	5.56781	18.1662	3.2907	18.8178	0.937076	0
Traes_2DL_808260C3A	5	1193	+	2DL_9738814	64.566	AT5G52060.1	BCL-2-associated athanogene 1 LENGTH=342	IPR019955 Ubiquitin supergroup	LOC_Os02g38410.1	ubiquitin family protein, putative, expressed	2.2467	2.73583	2.77046	0	0.0672601	0	0.374498	0.0318149	0	0.438253	0.5326	0.0330425	0.03554	0	0.0451157
Traes_2DL_DB4D97814	1	4924	+	2DL_9741113	64.566	AT1G67600.1	Acid phosphatase/vanadium-dependent haloperoxidase-related protein LENGTH=163	IPR003832 Acid phosphatase/vanadium-dependent haloperoxidase-related	LOC_Os04g40980.1	Divergent PAP2 family domain containing protein, expressed	8.31703	14.0144	12.4803	5.44575	10.9142	12.7268	12.7648	15.726	10.6523	16.9812	20.7266	15.8759	18.2603	19.7658	54.4589
Traes_2DL_B896BF8FB	608	1935	-	2DL_9750750	64.566	AT5G47810.1	phosphofructokinase 2 LENGTH=444	IPR000023 Phosphofructokinase domain, IPR022953 Phosphofructokinase	LOC_Os04g39420.1	6-phosphofructokinase 2, putative, expressed	5.81431	6.15991	5.49058	1.32967	1.78935	4.43488	5.97775	4.01544	1.66373	4.9655	6.35466	6.57481	4.75928	10.0446	13.8168
Traes_2DL_AE9C5933A	271	5492	-	2DL_9754089	64.566	sp|Q0JCU7|ZEP_ORYSJ	Zeaxanthin epoxidase, chloroplastic	IPR008984 SMAD/FHA domain, IPR017079 Zeaxanthin epoxidase	LOC_Os04g37619.1	zeaxanthin epoxidase, chloroplast precursor, putative, expressed	6.71945	11.3256	10.6108	46.9031	151.053	182.164	12.255	21.3137	31.5788	10.7835	16.449	27.3605	21.629	3.97129	22.0987
Traes_2DL_49AA3F1D1	1	1230	+	2DL_9755199	64.566	AT5G40770.1	prohibitin 3 LENGTH=277	IPR001107 Band 7 protein	LOC_Os04g38900.2	prohibitin, putative, expressed	67.8532	68.4464	72.382	43.8974	21.5456	6.14617	60.2409	24.0208	12.3912	68.4425	35.872	37.0494	40.9202	23.9083	29.1014
Traes_2DL_4FC1937B0	1	2525	+	2DL_9756040	64.566	sp|P23901|ALDR_HORVU	Aldose reductase	IPR001395 Aldo/keto reductase, IPR023210 NADP-dependent oxidoreductase domain	LOC_Os04g37470.1	oxidoreductase, aldo/keto reductase family protein, putative, expressed	0.327532	0.898864	0.49931	1.15343	1.15954	0.716868	1.24388	0.945109	1.70883	1.93221	2.05352	1.95714	1.10087	0.171896	0.316114
Traes_2DL_74E015594	2528	7126	+	2DL_9760848	64.566	AT1G60160.1	Potassium transporter family protein LENGTH=827	IPR003855 K+ potassium transporter	LOC_Os04g32920.1	potassium transporter, putative, expressed	8.63933	17.0549	10.3195	0.0420662	2.58537	4.43748	0.301123	0.830635	0.0291685	3.37645	4.33537	21.5456	62.425	1.58269	18.4562
Traes_2DL_5A1A24113	3650	4786	+	2DL_9760918	64.566	sp|Q5PNZ0|GDL77_ARATH	GDSL esterase/lipase	IPR001087 Lipase, GDSL	LOC_Os04g42860.1	GDSL-like lipase/acylhydrolase, putative, expressed	0	0	0.0944626	22.573	10.1556	0	12.772	7.74525	0	20.9143	49.9564	13.5718	41.4113	0.1093	0
Traes_2DL_B37EC8078	4	2429	+	2DL_9762374	64.566	AT2G01770.1	vacuolar iron transporter 1 LENGTH=250	IPR008217 Domain of unknown function DUF125, transmembrane	LOC_Os04g38940.1	integral membrane protein, putative, expressed	7.59351	14.5499	10.5174	2.83812	2.76236	2.4143	8.3064	1.71348	1.58553	1.1672	1.57349	1.09865	1.53184	2.10143	5.36896
Traes_2DL_95FA415B1	611	789	+	2DL_9766093	64.566	AT4G21480.1	sugar transporter protein 12 LENGTH=502		LOC_Os04g37990.1	transporter family protein, putative, expressed	3.39882	7.53045	4.09803	0	0	0	3.62342	0	0	1.68694	0	0	0	0	0
Traes_2DL_C9387E8B0	100	2738	-	2DL_9784275	64.566	sp|O49621|MLO1_ARATH	MLO-like protein 1	IPR004326 Mlo-related protein	LOC_Os04g36680.1	MLO domain containing protein, putative, expressed	4.15091	3.01926	3.64766	0.141581	0.0497201	0	0.554817	0.744371	0.0246864	0.19713	0.147442	0	0	1.13102	0
Traes_2DL_901B4235F	595	2684	-	2DL_9785173	64.566	sp|Q39214|RPM1_ARATH	Disease resistance protein RPM1		LOC_Os11g39320.1	LZ-NBS-LRR class, putative, expressed	2.24963	2.01016	2.37385	2.2042	1.5043	0.305149	3.29868	2.52369	0.796415	6.16455	7.32627	1.31483	1.65537	0.325845	0.284096
Traes_2DL_C6D2F0F98	2447	3662	-	2DL_9785870	64.566	sp|Q9N5K2|RPAB1_CAEEL	DNA-directed RNA polymerases I, II, and III subunit RPABC1	IPR000783 RNA polymerase, subunit H/Rpb5 C-terminal	LOC_Os01g59140.1	DNA-directed RNA polymerases I, II, and III subunit RPABC1, putative, expressed	2.81421	1.79916	1.41405	1.34891	2.12831	1.63629	4.24058	3.15031	2.33211	12.118	5.98682	9.6387	8.72899	2.72934	7.59723
Traes_2DL_6DB68CD76	1008	1331	-	2DL_9787962	64.566		Unknown protein			nothing found in rice	0	0	0	0	0	0	0	0	0	0	0	0	0	0	0
Traes_2DL_7A4421E91	1996	2661	-	2DL_9790695	64.566	UniRef90_G2ZH09	NAC transcription factor n=1 Tax=Hordeum vulgare var. distichum RepID=G2ZH09_HORVD		LOC_Os04g38720.1	no apical meristem protein, putative, expressed	5.03863	34.0465	20.085	2.5095	0.927082	1.52825	1.2271	1.20955	0.482632	0.574399	1.53655	11.7672	27.3204	7.42475	0.0593305
Traes_2DL_A827C7C34	2	498	+	2DL_9791927	64.566	AT4G02360.1	Protein of unknown function, DUF538 LENGTH=154	IPR007493 Protein of unknown function DUF538	LOC_Os04g36600.1	DUF538 domain containing protein, putative, expressed	0.87937	2.12879	0.665959	1.13695	1.52208	1.1068	0.383189	0.846993	2.97238	0.320271	0.598394	1.112	0.440164	0	0.560244
Traes_2DL_8B5F45B90	99	560	-	2DL_9793567	64.566	UniRef90_UPI0002C31692	UPI0002C31692 related cluster n=1 Tax=unknown RepID=UPI0002C31692	IPR019955 Ubiquitin supergroup	LOC_Os02g38410.1	ubiquitin family protein, putative, expressed	0	0	0	0	0	0	0	0	0	0	0	0	0	0	0
Traes_2DL_70F83D4B9	6	885	-	2DL_9794622	64.566	UniRef90_B9N1Q0	NAC domain protein,	IPR003441 NAC domain	LOC_Os06g33940.1	NAC domain containing protein, putative, expressed	0.4002	1.55545	0.935357	0	0	0	0	0	0	0	0	0	0	0.268455	0
Traes_2DL_75B22B3B6	2	885	-	2DL_9801823	64.566	AT1G50310.1	sugar transporter 9 LENGTH=517	IPR005828 General substrate transporter, IPR016196 Major facilitator superfamily domain, general substrate transporter	LOC_Os04g37990.1	transporter family protein, putative, expressed	0.329947	1.33206	2.98803	0	0	0	0.15888	0.36451	0	0.0796833	0.0932674	0.0423577	0.725383	0.245833	0.115182
Traes_2DL_43F0FD021	2297	3743	-	2DL_9804558	64.566	UniRef90_Q7X8P2	n=7 Tax=Oryza RepID=Q7X8P2_ORYSJ		LOC_Os04g38610.3	RAN guanine nucleotide release factor, putative, expressed	6.32976	2.63773	4.80142	3.16513	4.28369	4.92038	3.41781	9.45147	4.02945	9.50502	5.25083	9.33609	8.86576	4.82045	3.0789
Traes_2DL_1DE60AFAB	2328	3094	-	2DL_9805817	64.566	UniRef90_Q7G3D2	protein n=2 Tax=Oryza sativa subsp. japonica RepID=Q7G3D2_ORYSJ		LOC_Os10g21920.1	PPR repeat containing protein, expressed	0.248946	0.152296	0.395311	0.150349	0.145182	0.04494	0.639688	0.61786	0.118758	0.810503	0.711932	0.535823	0.537144	0.0695144	0.292289
Traes_2DL_02E8622CB	1	2027	+	2DL_9807189	64.566	AT5G65650.1	Protein of unknown function DUF1195 LENGTH=185	IPR010608 Protein of unknown function DUF1195	LOC_Os03g29830.1	expressed protein	1.6344	0.987418	1.25126	1.68849	1.01594	0.203657	2.18002	2.03531	1.30574	2.58429	3.5884	1.35397	1.15838	0.567969	0.427448
Traes_2DL_D91DFAF49	6520	13425	+	2DL_9821175	64.566	sp|Q9LUG9|MD33A_ARATH	Mediator of RNA polymerase II transcription subunit 33A		LOC_Os07g11000.1	structural constituent of ribosome, putative, expressed	1.81796	2.22492	2.39023	1.77254	1.67848	0.400743	3.91317	3.10661	2.16641	5.45092	4.9654	2.56689	2.03978	1.36652	1.45424
Traes_2DL_662837152	1	1216	-	2DL_9821525	64.566	sp|Q6EP49|MAD27_ORYSJ	MADS-box transcription factor 27	IPR002100 Transcription factor, MADS-box	LOC_Os04g38770.1	OsMADS61 - MADS-box family gene with MIKCc type-box, expressed	1.75895	11.7738	7.63543	0.081289	0	0	0.127597	0	0.0502253	0	0	0	0	0	0
Traes_2DL_9925FC341	5552	6025	-	2DL_9821528	64.566	AT1G11700.1	Protein of unknown function, DUF584 LENGTH=201	IPR007608 Senescence regulator S40	LOC_Os04g43990.1	DUF584 domain containing protein, putative, expressed	0.380386	1.20172	0.859459	0.307561	6.52218	1.47452	4.77086	2.11635	0.248194	4.29933	4.04682	0.906875	1.19301	1.70535	0.303835
Traes_2DL_0A4B2ED37	10453	13291	+	2DL_9821819	64.566	sp|Q9CR16|PPID_MOUSE	Peptidyl-prolyl cis-trans isomerase D	IPR002130 Cyclophilin-like peptidyl-prolyl cis-trans isomerase domain, IPR024936 Cyclophilin-type peptidyl-prolyl cis-trans isomerase	LOC_Os07g08190.1	cyclophilin, putative, expressed	3.94327	5.32761	5.36997	2.84954	3.36272	1.98787	8.61362	3.24051	1.74299	6.54896	5.19758	5.52748	3.93567	4.92639	12.8588
Traes_2DL_46DC77A3D	8355	8945	-	2DL_9821819	64.566	UniRef90_Q0IZ00	protein n=1 Tax=Oryza sativa subsp. japonica RepID=Q0IZ00_ORYSJ	IPR026103 Harbinger transposase-derived nuclease	LOC_Os10g05340.1	transposon protein, putative, CACTA, En/Spm sub-class, expressed	0	0	0	0	0	0	0	0	0	0	0	0	0	0	0
Traes_2DL_FFB3FD2B3	939	6283	-	2DL_9822244	64.566	AT1G60160.1	Potassium transporter family protein LENGTH=827	IPR003855 K+ potassium transporter	LOC_Os02g31910.2	potassium transporter, putative, expressed	0.794337	0.435586	0.316653	0.728253	0.867416	0.561681	0.806182	0.962339	0.185949	1.67112	1.24938	3.71869	2.29962	0.165173	0.0729597
Traes_2DL_C57674309	1211	4488	-	2DL_9822353	64.566		Unknown protein		LOC_Os02g07820.1	DUF581 domain containing protein, expressed	0.424265	0.275371	0.436927	0.210029	0.531682	0.341966	0.459224	0.237136	1.801	0.678559	0.846474	1.53329	0.841789	0.685602	0.374332
Traes_2DL_AB324879E	7265	11333	+	2DL_9822353	64.566	AT5G49740.1	ferric reduction oxidase 7 LENGTH=747	IPR013121 Ferric reductase, NAD binding, IPR013130 Ferric reductase transmembrane component-like domain, IPR017938 Riboflavin synthase-like beta-barrel	LOC_Os04g36720.1	ferric-chelate reductase, putative, expressed	0.071576	0.242054	0.351898	0.301741	12.2036	90.4781	0.534259	1.30465	16.6524	0.357265	2.75457	2.65815	1.14463	0.568272	0.0138152
Traes_2DL_BF4319E7D	8155	8819	-	2DL_9822607	64.566	AT1G80730.1	zinc-finger protein 1 LENGTH=228	IPR007087 Zinc finger, C2H2	LOC_Os04g36650.1	ZOS4-06 - C2H2 zinc finger protein, expressed	0	0	0	0	0	0	0.0819808	0.125393	0	0.904551	0.192477	0	0	0	0
Traes_2DL_01BBE1DA1	16714	17211	-	2DL_9822997	64.566	sp|P14226|PSBO_PEA	Oxygen-evolving enhancer protein 1, chloroplastic	IPR002628 Photosystem II PsbO, manganese-stabilising, IPR011250 Outer membrane protein/outer membrane enzyme PagP , beta-barrel	LOC_Os01g31690.1	oxygen-evolving enhancer protein 1, chloroplast precursor, putative, expressed	1.28553	0.435947	0.241282	692.773	945.029	1047.26	86.1974	247.661	703.719	68.1731	148.759	134.707	129.996	11.6078	0.0465291
Traes_2DL_C465ACBE4	2488	9915	-	2DL_9823013	64.566	sp|Q940Y3|ARID3_ARATH	AT-rich interactive domain-containing protein 3	IPR001606 ARID/BRIGHT DNA-binding domain, IPR008978 HSP20-like chaperone	LOC_Os06g41730.2	ARID/BRIGHT DNA-binding domain-containing protein, putative, expressed	9.67457	9.56169	11.9074	9.07211	10.3537	7.25464	17.4985	9.37275	7.56726	26.9057	16.7489	13.7128	12.4152	12.2934	11.409
Traes_2DL_E46C89DD8	4225	5048	+	2DL_9823091	64.566	UniRef90_C5XVP8	Aldose 1-epimerase n=2 Tax=Andropogoneae RepID=C5XVP8_SORBI	IPR008183 Aldose 1-/Glucose-6-phosphate 1-epimerase, IPR011013 Galactose mutarotase-like domain	LOC_Os02g36600.1	aldose 1-epimerase, putative, expressed	1.11192	0.69365	1.65467	1.91349	1.10162	0.38949	0.911973	0.185969	0.0858999	0.804995	2.14211	1.78459	3.24493	4.36684	0.158499
Traes_2DL_BB8506245	609	2542	-	2DL_9823219	64.566	sp|Q7XLP4|Y4869_ORYSJ	B3 domain-containing protein	IPR015300 DNA-binding pseudobarrel domain	LOC_Os04g31730.1	expressed protein	0.0217199	0	0	0.170945	0.196145	0	0.992283	0.425099	0.0288892	0.584861	0.319186	0.128251	0.0540206	0.0526996	0
Traes_2DL_08030A491	1873	7658	+	2DL_9823463	64.566	UniRef90_UPI000234ED71	UPI000234ED71 related cluster n=1 Tax=unknown RepID=UPI000234ED71		LOC_Os12g14110.1	expressed protein	23.3063	13.9694	16.1065	26.4892	15.4647	5.30496	25.3211	16.9046	12.9225	18.5157	8.61532	11.7598	11.1798	8.95802	21.4603
Traes_2DL_8F04980F0	6864	13716	+	2DL_9823731	64.566	sp|Q40731|STAD5_ORYSJ	Acyl-[acyl-carrier-protein] desaturase 5, chloroplastic	IPR005067 Fatty acid desaturase, type 2, IPR009078 Ferritin-like superfamily	LOC_Os04g31070.1	acyl-desaturase, chloroplast precursor, putative, expressed	87.3458	86.1778	97.8728	45.406	49.4817	25.238	115.37	106.199	71.7852	77.4909	178.719	96.8147	113.09	61.7367	143.013
Traes_2DL_256425A89	3953	8710	-	2DL_9823787	64.566	UniRef90_UPI0002C2EED0	UPI0002C2EED0 related cluster n=1 Tax=unknown RepID=UPI0002C2EED0	IPR001810 F-box domain	LOC_Os07g36890.1	OsFBX253 - F-box domain containing protein, expressed	1.7489	1.21768	1.25323	0.323703	1.16082	2.15377	0.992215	1.76825	2.151	1.4501	1.05316	1.8089	1.49783	0.629276	0.417673
Traes_2DL_D4BEF2F49	1	1760	+	2DL_9824056	64.566	UniRef90_Q6KA98	protein n=2 Tax=Oryza sativa RepID=Q6KA98_ORYSJ		LOC_Os02g55050.2	OsFBX64 - F-box domain containing protein, expressed	3.61584	3.22936	3.1955	2.70097	2.86875	2.10356	4.05866	4.85657	3.02833	9.31897	6.62675	6.12955	7.34191	2.90566	1.22108
Traes_2DL_A208876FE	2791	4748	-	2DL_9824056	64.566	sp|O64937|EF1A_ORYSJ	Elongation factor 1-alpha	IPR009000 Translation elongation/initiation factor/Ribosomal, beta-barrel, IPR009001 Translation elongation factor EF1A/initiation factor IF2gamma, C-terminal, IPR027417 P-loop containing nucleoside triphosphate hydrolase	LOC_Os03g08050.1	elongation factor Tu, putative, expressed	2.44055	3.97066	2.83403	1.53006	0.776211	2.59013	1.36611	2.9174	2.29817	1.39794	4.50172	1.8311	1.92758	0.665912	1.36347
Traes_2DL_95B2A3A5E	3309	8071	+	2DL_9824290	64.566		Unknown protein			nothing found in rice	1.61581	1.47647	1.90155	2.07067	1.62453	1.25742	2.40414	2.29172	2.57396	4.0224	2.73772	3.15814	2.36819	1.38487	2.39415
Traes_2DL_3F789D465	564	4292	+	2DL_9824390	64.566	sp|Q8H1U5|APC2_ARATH	Anaphase-promoting complex subunit 2	IPR001373 Cullin, N-terminal	LOC_Os04g40830.1	cullin family domain containing protein, putative, expressed	0.869402	0.829536	0.728617	0.402756	0.545759	0.589441	1.66568	1.0217	0.833374	3.46683	0.658467	1.29476	1.54596	0.256371	0.559852
Traes_2DL_BFFB90507	5502	9877	-	2DL_9824553	64.566	AT2G28150.1	Domain of unknown function DUF966 LENGTH=540	IPR010369 Protein of unknown function DUF966	LOC_Os08g44760.1	domain of unknown function DUF966 domain containing protein, expressed	1.43803	1.77941	0.561091	0.489013	0.340475	0.443295	1.27422	1.81596	0.595909	2.44804	0.73973	1.96284	1.3368	0.570017	1.19498
Traes_2DL_19AC3F551	4548	8576	-	2DL_9824607	64.566	AT2G24530.1	unknown protein; BEST Arabidopsis thaliana protein match is: unknown protein . LENGTH=407	IPR024738 Transcriptional coactivator Hfi1/Transcriptional adapter 1	LOC_Os04g21650.2	expressed protein	0.66975	0.737344	1.10967	0.45965	1.08093	0.420613	1.43392	1.1667	1.01231	2.24514	1.88003	2.19446	1.20186	1.66935	1.10306
Traes_2DL_E8A7ABB5D	5156	9848	+	2DL_9824608	64.566	sp|Q58DN4|PPME1_BOVIN	Protein phosphatase methylesterase 1	IPR000639 Epoxide hydrolase-like, IPR016812 Protein phosphatase methylesterase, eukaryotic	LOC_Os04g36620.2	hydrolase, alpha/beta fold family domain containing protein, expressed	5.49279	2.78898	3.07389	2.45984	2.50381	1.97299	6.83617	6.7132	6.64335	8.72295	5.74754	7.28642	7.64759	3.77471	1.71298
Traes_2DL_8B0B61B4C	10400	12726	-	2DL_9824608	64.566	UniRef90_UPI0002B4D786	UPI0002B4D786 related cluster n=2 Tax=unknown RepID=UPI0002B4D786	IPR016971 Uncharacterised conserved protein UCP031277	LOC_Os04g36630.1	expressed protein	1.39549	2.66406	1.94604	0.756242	1.53074	1.0002	1.54899	1.65888	2.11944	1.49962	2.78762	2.9459	2.39618	1.38987	2.84501
Traes_2DL_A86E54838	538	4954	+	2DL_9825139	64.566	AT1G59750.1	auxin response factor 1 LENGTH=665	IPR003311 AUX/IAA protein, IPR010525 Auxin response factor, IPR015300 DNA-binding pseudobarrel domain	LOC_Os04g36054.1	auxin response factor 9, putative, expressed	17.3351	39.1982	40.1542	16.6713	32.043	40.2309	29.3393	29.8769	23.562	34.7034	31.7724	16.0934	15.5297	11.2053	11.7419
Traes_2DL_C5CA5148F	3	7917	+	2DL_9826207	64.566	UniRef90_Q7XUY4	n=3 Tax=Oryza sativa RepID=Q7XUY4_ORYSJ		LOC_Os04g39170.2	expressed protein	0.662343	0.631614	0.415854	0.597997	0.513631	0.573337	0.741964	1.68122	2.16338	1.20005	1.13911	1.02236	1.63535	0.48834	1.24725
Traes_2DL_F77EE99A4	1998	4182	-	2DL_9826207	64.566	AT3G59110.1	Protein kinase superfamily protein LENGTH=512	IPR011009 Protein kinase-like domain, IPR013320 Concanavalin A-like lectin/glucanase, subgroup	LOC_Os04g39180.1	nodulation receptor kinase precursor, putative, expressed	0.748666	0.175344	0.518722	0.0142467	0.0191629	0.0407335	0.0439935	0.0558061	0.587759	0.0431037	0.0738254	0.0638706	0.157513	0.0843514	0.0366216
Traes_2DL_D17DCB9CB	1703	4548	+	2DL_9826688	64.566	sp|P49104|RAB2B_MAIZE	Ras-related protein Rab-2-B	IPR001806 Small GTPase superfamily, IPR002041 Ran GTPase, IPR005225 Small GTP-binding protein domain, IPR027417 P-loop containing nucleoside triphosphate hydrolase	LOC_Os02g37420.1	ras-related protein, putative, expressed	50.1326	36.9163	39.6294	18.3753	16.1561	29.5468	24.2269	38.6201	40.502	20.8997	33.2805	43.0155	33.9897	19.2256	37.5978
Traes_2DL_E3DED4A4D	5255	5620	-	2DL_9826688	64.566		Unknown protein			nothing found in rice	0	0.209129	0.578475	0	0.123083	0.600582	0	0.4603	0	0.112926	0.393932	1.01937	0.131112	0.230794	0
Traes_2DL_B942EFCCA	611	9371	-	2DL_9826700	64.566	sp|Q921I2|KLDC4_MOUSE	Kelch domain-containing protein 4	IPR015915 Kelch-type beta propeller	LOC_Os04g40740.1	kelch repeat protein, putative, expressed	4.25569	3.52692	4.27546	2.01107	3.56662	1.56263	6.25053	3.72326	2.37993	5.57996	1.94188	3.74061	2.22865	1.42491	7.29924
Traes_2DL_8A2B0F8A7	1	3650	+	2DL_9826860	64.566	sp|Q9ZUE9|PP149_ARATH	Pentatricopeptide repeat-containing protein	IPR002885 Pentatricopeptide repeat, IPR011990 Tetratricopeptide-like helical	LOC_Os04g36840.1	PPR repeat domain containing protein, putative, expressed	0.647382	0.658469	1.00052	0.522551	0.527211	0.130135	0.863951	0.845713	0.538835	1.80614	0.993905	1.46222	0.72996	0.470295	0.347075
Traes_2DL_34C7935F9	4	2547	+	2DL_9827476	64.566	sp|Q9Y394|DHRS7_HUMAN	Dehydrogenase/reductase SDR family member 7	IPR002347 Glucose/ribitol dehydrogenase	LOC_Os04g38420.1	oxidoreductase, short chain dehydrogenase/reductase family domain containing protein, expressed	4.24735	4.29658	5.41154	3.91638	2.44291	4.00757	8.46392	9.30084	7.30976	3.23131	3.77966	3.15634	5.87885	1.98332	3.19716
Traes_2DL_C2B4A3001	952	1801	+	2DL_9828245	64.566	AT5G48290.1	Heavy metal transport/detoxification superfamily protein LENGTH=181		LOC_Os04g39010.1	heavy metal associated domain containing protein, expressed	0.0379827	0	0.188116	0	7.64235	31.9969	0	0.0419768	0.582954	0.123876	0.096649	0.439532	0.0940096	0	0
Traes_2DL_6AE412E72	4611	5429	+	2DL_9828245	64.566	AT5G48290.1	Heavy metal transport/detoxification superfamily protein LENGTH=181	IPR006121 Heavy metal-associated domain, HMA	LOC_Os04g39010.1	heavy metal associated domain containing protein, expressed	1.21883	5.60727	4.25629	0.570483	0.782331	2.7869	0.298385	8.01975	0.050339	6.90526	5.00317	0.273412	5.79425	0.175813	0
Traes_2DL_C2E57765F	108	4836	+	2DL_9828284	64.566	AT2G31660.1	ARM repeat superfamily protein LENGTH=1040		LOC_Os04g26850.2	SAD2, putative, expressed	118.22	38.9781	74.8306	45.0213	31.1052	16.3087	102.201	51.9472	39.8664	46.2585	32.8641	28.2452	34.0238	21.168	81.9478
Traes_2DL_902E4666C	5942	6777	+	2DL_9828284	64.566	UniRef90_G7L1V8	Aldo/keto-reductase family protein n=9 Tax=Medicago RepID=G7L1V8_MEDTR	IPR001395 Aldo/keto reductase, IPR023210 NADP-dependent oxidoreductase domain	LOC_Os04g26910.1	oxidoreductase, aldo/keto reductase family protein, putative, expressed	9.37482	29.7001	28.8447	3.91375	4.40651	6.13656	11.1857	17.1799	16.2112	5.43555	28.5261	10.2009	9.13572	13.1352	1.97144
Traes_2DL_A05F79AA8	2	2002	+	2DL_9828494	64.566	AT1G77380.1	amino acid permease 3 LENGTH=476	IPR013057 Amino acid transporter, transmembrane	LOC_Os11g09020.1	amino acid transporter, putative, expressed	0	0	0	0	0	0	0	0	0	0.0384888	0.135426	0.362014	0.0653425	0	0
Traes_2DL_A1EE4F6EA	2	2272	-	2DL_9828587	64.566	AT2G15570.2	Thioredoxin superfamily protein LENGTH=174	IPR005746 Thioredoxin, IPR012336 Thioredoxin-like fold	LOC_Os04g36640.1	dehydration-responsive element-binding protein, putative, expressed	0.770605	0.797626	0.941967	0.555147	1.17386	1.90393	0.861959	1.45035	1.39134	1.007	1.8883	0.927352	1.41581	0.20916	0.0982637
Traes_2DL_9EC1776E6	2	2096	+	2DL_9828754	64.566	sp|Q9XFH3|MAD2_MAIZE	Mitotic spindle checkpoint protein MAD2	IPR003511 DNA-binding HORMA, IPR027097 Mitotic spindle checkpoint protein Mad2	LOC_Os04g40940.1	mitotic spindle checkpoint protein MAD2, putative, expressed	5.71007	5.33076	4.81537	3.60232	2.01585	0.740867	6.88889	1.78504	0.783908	9.17985	2.15692	1.54376	3.36569	1.23606	0.692517
Traes_2DL_F5763587B	915	5096	-	2DL_9828754	64.566	sp|Q9FX53|TGT1_ARATH	Trihelix transcription factor GT-1		LOC_Os04g40930.1	MYB family transcription factor, putative, expressed	1.95243	2.12643	2.0108	1.80494	2.56934	3.96677	3.39077	3.11411	3.78659	1.73215	1.89131	2.20717	1.95817	0.604202	1.36285
Traes_2DL_A940E9F00	3941	4437	+	2DL_9829124	64.566	AT5G43260.1	chaperone protein dnaJ-related LENGTH=97		LOC_Os02g30320.1	drought-induced protein 1, putative, expressed	0.175874	0.233292	0.847584	0.0710596	0.345928	1.1068	0	0.39092	0.762148	0.192163	0.149598	0.834002	0.293443	0	0.280122
Traes_2DL_BC107B958	1	1451	+	2DL_9829127	64.566	AT5G47860.1	Protein of unknown function DUF1350 LENGTH=431	IPR010765 Protein of unknown function DUF1350	LOC_Os04g33280.2	expressed protein	2.31486	1.72906	2.34333	10.1262	7.00275	13.7128	4.07638	3.43019	6.78368	2.88851	3.82528	4.27698	4.53482	4.15309	5.06159
Traes_2DL_6A8405C85	3680	7062	+	2DL_9829406	64.566	sp|F4IVV0|RIC1_ARATH	CRIB domain-containing protein RIC1	IPR000095 CRIB domain	LOC_Os07g26480.1	P21-Rho-binding domain containing protein, putative, expressed	0	0	0	0	0	0	0	0	0	0	0	9.54829	0.0174344	0	0
Traes_2DL_A6D538F80	15	6464	-	2DL_9829710	64.566	sp|Q9C5H6|CSTR3_ARATH	CMP-sialic acid transporter 3	IPR007271 Nucleotide-sugar transporter	LOC_Os04g41320.1	nucleotide-sugar transporter family protein, putative, expressed	6.56658	4.54359	7.62491	2.09379	2.93443	1.75197	6.2163	6.71897	3.44777	4.30778	6.6248	3.04119	4.81355	1.41946	3.84832
Traes_2DL_89552AB7D	5634	9204	+	2DL_9830700	64.566	sp|O42993|FKBP_SCHPO	Peptidyl-prolyl cis-trans isomerase	IPR001179 Peptidyl-prolyl cis-trans isomerase, FKBP-type, domain, IPR023566 Peptidyl-prolyl cis-trans isomerase, FKBP-type, IPR024057 Nucleoplasmin core domain	LOC_Os04g36890.1	peptidyl-prolyl cis-trans isomerase, FKBP-type, putative, expressed	29.7702	19.0595	20.968	13.9484	14.552	3.26902	36.9117	12.1443	3.72861	25.2451	8.35575	11.812	23.6389	8.21888	24.1135
Traes_2DL_A72A8C5F9	2702	6649	-	2DL_9831194	64.566	AT4G27000.1	RNA-binding RRM/RBD/RNP motifs family protein LENGTH=415	IPR012677 Nucleotide-binding, alpha-beta plait	LOC_Os04g37690.1	RNA recognition motif containing protein, putative, expressed	97.276	81.85	87.0308	82.3629	54.3183	27.3324	101.32	90.0534	21.32	60.6603	55.5916	36.3007	21.7379	41.2158	192.53
Traes_2DL_F9DCC7A17	1880	2798	+	2DL_9831365	64.566	sp|Q93Y91|STP5_ARATH	Sugar transport protein 5	IPR005828 General substrate transporter, IPR016196 Major facilitator superfamily domain, general substrate transporter	LOC_Os04g37970.1	transporter family protein, putative, expressed	0	0.138564	0.0826875	0.205451	0.231263	0.245589	0.490571	0.125031	0.539961	0	0.648538	0.0973477	1.04739	0.0633309	0
Traes_2DL_2A38767AE	2307	4948	-	2DL_9831635	64.566	sp|Q8L9C4|KCR1_ARATH	Very-long-chain 3-oxoacyl-CoA reductase 1	IPR002347 Glucose/ribitol dehydrogenase	LOC_Os04g40730.1	oxidoreductase, short chain dehydrogenase/reductase family, putative, expressed	0	0	0	1.3098	1.34628	0.139128	0	0	0	0	0	22.2585	0.444387	0	0
Traes_2DL_57283FFC8	7	1886	+	2DL_9832104	64.566	sp|O96005|CLPT1_HUMAN	Cleft lip and palate transmembrane protein 1	IPR008429 Cleft lip and palate transmembrane 1	LOC_Os04g36050.1	cleft lip and palate transmembrane protein 1, putative, expressed	22.4696	27.8052	28.4141	8.61011	9.69027	9.02906	23.9158	17.6238	9.5272	16.0176	17.2231	12.2656	11.2382	10.3553	30.6516
Traes_2DL_7940FBA23	7267	14123	+	2DL_9832438	64.566	sp|Q1RHB9|DHSA_RICBR	Succinate dehydrogenase flavoprotein subunit	IPR014006 Succinate dehydrogenase/fumarate reductase, flavoprotein subunit, IPR015939 Fumarate reductase/succinate dehydrogenase flavoprotein-like, C-terminal, IPR027477 Succinate dehydrogenase/fumarate reductase flavoprotein, catalytic domain	LOC_Os07g04240.1	succinate dehydrogenase flavoprotein subunit,mitochondrial precursor, putative, expressed	1.20098	2.83142	1.05318	0.688501	0.566896	2.5929	4.10012	8.14683	3.40122	5.0969	6.64174	10.4201	15.7717	6.41887	33.1964
Traes_2DL_0E085F05F	25	714	+	2DL_9832476	64.566	UniRef90_G7KSQ2	ATP-dependent DNA helicase PIF1 n=1 Tax=Medicago truncatula RepID=G7KSQ2_MEDTR	IPR010285 DNA helicase Pif1, IPR027417 P-loop containing nucleoside triphosphate hydrolase	LOC_Os11g47410.1	retrotransposon protein, putative, unclassified, expressed	0.287402	1.16372	0.460723	0.130261	0.419885	0.623197	0.155664	0.277764	0.428155	0.234211	0.182773	0.829442	0.355274	0.240882	0.225638
Traes_2DL_99DF2FB2F	4532	4855	-	2DL_9833593	64.566	sp|A7M927|CYB6_CUSGR	Cytochrome b6		LOC_Os10g21324.1	cytochrome b6, putative, expressed	0	0	0	0	0	0	0	0	0	0	0	0	0	0	0
Traes_2DL_726282B6C	4963	6096	-	2DL_9833653	64.566		Unknown protein		LOC_Os07g05040.1	cadmium-induced protein, putative, expressed	5.13962	4.09032	4.35263	18.1601	8.4552	8.59494	7.665	7.20679	17.5705	3.04251	3.59208	6.09737	5.67521	1.52604	2.68646
Traes_2DL_6BE9A3802	2634	3857	-	2DL_9834382	64.566	AT5G11420.1	Protein of unknown function, DUF642 LENGTH=366	IPR006946 Protein of unknown function DUF642	LOC_Os04g41759.1	expressed protein	14.7323	13.0755	19.0439	0	0	0	0.341492	0.859922	0	0.0402986	0.661646	0	0	1.32962	0.0867941
Traes_2DL_E74D905DE	1	6088	+	2DL_9834538	64.566	sp|A2XUW1|CDKG2_ORYSI	Cyclin-dependent kinase G-2	IPR011009 Protein kinase-like domain	LOC_Os04g41100.4	cyclin-dependent kinase G-2, putative, expressed	10.1449	14.5032	11.9942	6.47332	9.24104	10.2926	15.2041	8.83726	9.03284	17.5246	13.8418	12.7088	8.24907	25.0727	25.5818
Traes_2DL_912C2537C	4762	7520	-	2DL_9834858	64.566	UniRef90_I4WF03	Aldo/keto reductase n=2 Tax=Rhodanobacter RepID=I4WF03_9GAMM	IPR001395 Aldo/keto reductase, IPR023210 NADP-dependent oxidoreductase domain	LOC_Os04g26920.2	oxidoreductase, aldo/keto reductase family protein, putative, expressed	1.92333	0.975068	1.27702	0.42279	1.86326	11.8608	1.01048	1.32298	0.264814	0.868027	0.49663	0.861726	0.370204	0.140333	1.09148
Traes_2DL_D7B13B5E7	1499	8754	-	2DL_9835298	64.566	AT1G22930.1	T-complex protein 11 LENGTH=1131	IPR008862 T-complex 11	LOC_Os04g35840.1	T-complex protein 11, putative, expressed	8.46941	42.0343	33.43	6.02012	48.7347	46.8529	8.08488	16.8532	36.0827	9.9783	16.9126	19.5257	31.6897	6.71821	11.2339
Traes_2DL_AAA095E67	131	531	-	2DL_9835673	64.566	UniRef90_UPI000234F338	UPI000234F338 related cluster n=1 Tax=unknown RepID=UPI000234F338		LOC_Os04g35380.5	expressed protein	0.95435	7.42215	1.64043	1.7653	0.598667	0	1.05603	1.05764	1.51051	0.516276	2.33659	1.38651	0.652541	1.0854	2.6439
Traes_2DL_DF7B995C9	1	1301	-	2DL_9836218	64.566	AT5G61430.1	NAC domain containing protein 100 LENGTH=336	IPR003441 NAC domain	LOC_Os04g38720.1	no apical meristem protein, putative, expressed	1.87488	15.7854	9.51701	0.98787	0.407774	0.8281	0.431952	0.603397	0.165054	0.216758	1.43734	6.09974	13.5868	3.06443	0
Traes_2DL_E1FB5B219	4982	7733	+	2DL_9836586	64.566	AT5G42260.1	beta glucosidase 12 LENGTH=507	IPR001360 Glycoside hydrolase, family 1, IPR017853 Glycoside hydrolase, superfamily	LOC_Os04g39880.1	Os4bglu12 - beta-glucosidase, exo-beta-glucanase, expressed	3.02509	1.91359	3.05043	0.19831	2.72466	0.11686	7.06949	3.79252	0.0255311	0.460689	0	0.0946109	0.0190653	0.045162	0
Traes_2DL_95BCAF13E	2144	6375	+	2DL_9836838	64.566	sp|Q55E35|SPCS2_DICDI	Signal peptidase complex subunit 2	IPR009582 Signal peptidase complex subunit 2	LOC_Os04g36859.1	signal peptidase complex subunit 2, putative, expressed	11.8494	9.58501	10.5118	8.21576	4.30546	6.46079	9.80564	8.08215	5.57199	6.49165	7.81875	6.87548	11.8495	7.84649	7.22621
Traes_2DL_90610D510	2506	7373	-	2DL_9836838	64.566	UniRef90_UPI0002B481AA	UPI0002B481AA related cluster n=1 Tax=unknown RepID=UPI0002B481AA		LOC_Os04g36850.1	ORG4, putative, expressed	2.44919	1.32866	1.18345	1.60475	1.19938	1.70218	2.24943	2.42739	1.88906	1.8557	1.6581	2.47635	3.35181	2.15575	8.18724
Traes_2DL_DE55D9467	6361	6570	-	2DL_9837231	64.566	UniRef90_UPI000234F8D2	UPI000234F8D2 related cluster n=1 Tax=unknown RepID=UPI000234F8D2		LOC_Os12g35940.1	transposon protein, putative, CACTA, En/Spm sub-class, expressed	0	0	0	0	0	0	0	0	0	0	0	0	0	0	1.15647
Traes_2DL_8377D32A2	2819	5552	-	2DL_9837254	64.566	AT1G76690.1	12-oxophytodienoate reductase 2 LENGTH=374	IPR013785 Aldolase-type TIM barrel	LOC_Os06g11240.1	12-oxophytodienoate reductase, putative, expressed	5.35398	6.5943	6.5918	4.06374	11.9577	14.1326	5.03023	8.72904	8.59397	3.65076	6.35252	9.83599	5.67536	5.27903	1.49732
Traes_2DL_C71C20781	3642	9490	+	2DL_9837989	64.566	sp|B0TI15|MOAC_HELMI	Cyclic pyranopterin monophosphate synthase accessory protein	IPR002820 Molybdopterin cofactor biosynthesis C MoaC domain, IPR023045 Molybdenum cofactor biosynthesis C	LOC_Os04g38700.1	molybdopterin biosynthesis protein CNX3, putative, expressed	1.72789	3.7064	3.09272	1.13507	1.99308	1.39785	2.31608	1.52478	2.30728	1.71327	1.60822	2.96005	1.75391	2.17743	1.93011
Traes_2DL_2C1FD7183	684	3837	-	2DL_9838199	64.566	sp|Q0JD42|PDI52_ORYSJ	Protein disulfide isomerase-like 5-2	IPR005746 Thioredoxin, IPR012336 Thioredoxin-like fold	LOC_Os04g35290.1	OsPDIL5-2 protein disulfide isomerase PDIL5-2, expressed	18.9297	18.8391	21.8367	9.28076	11.234	8.55361	26.1389	19.4318	10.226	15.6295	28.2912	23.5397	21.4576	22.6752	29.5329
Traes_2DL_EEA438B45	3983	6487	-	2DL_9838199	64.566	AT1G72020.1	unknown protein; Has 52 Blast hits to 52 proteins in 18 species: Archae - 0; Bacteria - 0; Metazoa - 0; Fungi - 0; Plants - 52; Viruses - 0; Other Eukaryotes - 0 source: NCBI BLink. LENGTH=97		LOC_Os04g35300.1	SLL1 protein, putative, expressed	64.6111	43.7028	38.2771	36.9193	26.4343	19.2407	44.4589	34.7938	20.4476	29.9953	36.1696	35.0482	31.9901	11.2999	8.09008
Traes_2DL_6F03F05FA	2	4596	+	2DL_9838794	64.566	sp|Q6AXT7|RBM42_RAT	RNA-binding protein 42	IPR001878 Zinc finger, CCHC-type, IPR004087 K Homology domain, IPR012677 Nucleotide-binding, alpha-beta plait	LOC_Os04g31620.1	retrotransposon protein, putative, unclassified, expressed	11.7516	11.7052	14.4275	9.50316	7.91552	7.97303	18.7586	7.99032	6.0163	19.6599	13.7043	14.0319	13.8295	19.8574	12.7775
Traes_2DL_7FE3DC546	1	3515	+	2DL_9839049	64.566	AT4G31290.1	ChaC-like family protein LENGTH=227	IPR006840 ChaC-like protein	LOC_Os02g26700.1	cation transport regulator-like protein 1, putative, expressed	2.78879	4.20615	3.90717	1.67362	2.24446	1.79924	2.81296	3.67362	5.06828	4.49774	5.78402	5.65057	4.27495	1.22104	3.66906
Traes_2DL_4EF02A6E3	4	2373	+	2DL_9839159	64.566	AT2G14120.3	dynamin related protein LENGTH=809	IPR020850 GTPase effector domain, GED, IPR022812 Dynamin superfamily	LOC_Os04g31190.1	dynamin family protein, putative, expressed	8.47145	5.97738	6.54646	3.20913	3.32471	2.41293	9.59126	6.20434	3.04885	6.5738	4.43006	5.23942	5.14023	2.32886	6.90033
Traes_2DL_85DC63F5F1	1520	3036	-	2DL_9839359	64.566	AT5G01420.1	Glutaredoxin family protein LENGTH=401	IPR012336 Thioredoxin-like fold	LOC_Os07g06600.1	glutaredoxin, putative, expressed	1.56841	8.7758	7.99376	0.238221	0.896726	1.23481	0.983344	2.83976	1.20804	0.923554	1.31314	0.482033	1.48888	0.905123	1.82065
Traes_2DL_44A3AB1E4	4641	5769	-	2DL_9839451	64.566	AT5G06940.1	Leucine-rich repeat receptor-like protein kinase family protein LENGTH=872	IPR013210 Leucine-rich repeat-containing N-terminal, type 2	LOC_Os04g41030.1	inactive receptor kinase At1g27190 precursor, putative, expressed	0.107808	3.64308	1.26977	0.0289102	0.405432	0.823593	0.155241	0.237372	0	0.129764	0.121676	0.0545469	0.650273	0.053475	0.0890425
Traes_2DL_1ECF2963E	799	8753	-	2DL_9839494	64.566	AT1G58060.1	RNA helicase family protein LENGTH=1459		LOC_Os04g35260.1	DEAD/DEAH box helicase domain containing protein, expressed	3.15072	3.55594	3.08817	2.02834	3.01225	2.25509	4.08197	2.74672	2.98721	4.43418	3.05269	5.80284	3.40645	2.25495	2.50455
Traes_2DL_C615B0157	98	4436	+	2DL_9839620	64.566	sp|Q9SL02|RAD50_ARATH	DNA repair protein RAD50	IPR004584 DNA repair protein Rad50, eukaryotes, IPR013134 Zinc hook, Rad50	LOC_Os02g29464.1	RecF/RecN/SMC N terminal domain containing protein, expressed	0	0	0	0	0	0	0	0	0	0	0	0	0	0	0
Traes_2DL_8A7142982	17	1131	+	2DL_9839821	64.566	AT1G10010.1	amino acid permease 8 LENGTH=475	IPR013057 Amino acid transporter, transmembrane	LOC_Os04g39489.1	amino acid transporter, putative, expressed	6.29997	6.30801	5.82611	3.40581	2.89973	10.8485	0.494131	6.08011	8.20399	0.259624	1.21749	4.70348	2.34005	5.53377	7.71881
Traes_2DL_B49BF1781	1324	5876	+	2DL_9840233	64.566	sp|P42124|EZ_DROME	Histone-lysine N-methyltransferase Ez	IPR001214 SET domain, IPR003616 Post-SET domain, IPR006560 AWS	LOC_Os04g34976.2	SET domain containing protein, expressed	3.25038	2.30376	2.30566	1.63784	1.68614	1.27759	2.74451	2.33929	2.03307	4.46812	2.72211	5.10364	3.71776	4.19381	15.5389
Traes_2DL_10B2965EF	8111	12684	+	2DL_9840233	64.566	sp|Q9FPS0|UBP27_ARATH	Ubiquitin carboxyl-terminal hydrolase 27	IPR001394 Ubiquitin carboxyl-terminal hydrolases family 2	LOC_Os04g34984.3	ubiquitin carboxyl-terminal hydrolase domain containing protein, expressed	2.27018	3.76311	3.47689	3.27756	2.88342	2.13703	4.71577	4.8119	2.97348	6.66782	6.37716	5.07813	4.16671	1.58604	2.48516
Traes_2DL_35A2036C3	51	838	+	2DL_9840245	64.566	AT5G44640.1	beta glucosidase 13 LENGTH=507	IPR001360 Glycoside hydrolase, family 1, IPR017853 Glycoside hydrolase, superfamily	LOC_Os04g39880.3	Os4bglu12 - beta-glucosidase, exo-beta-glucanase, expressed	4.25314	2.66954	3.41202	0.252169	2.78476	0.0603482	8.88856	5.44326	0	0.499102	0	0.242315	0	0.0932525	0
Traes_2DL_3EBEC47B3	1027	2114	+	2DL_9840245	64.566	AT3G24240.1	Leucine-rich repeat receptor-like protein kinase family protein LENGTH=1141		LOC_Os07g38130.1	polygalacturonase inhibitor 1 precursor, putative, expressed	0.299631	0.359364	0.444128	0	0	0	0.0646547	0	0	0	0	0	0	0.0891395	0
Traes_2DL_798C8CCB3	7	1559	+	2DL_9840446	64.566		Unknown protein		LOC_Os07g01140.1	MBTB12 - Bric-a-Brac, Tramtrack, Broad Complex BTB domain with Meprin and TRAF Homology MATH domain, expressed	6.0349	12.2057	7.6129	3.88299	5.10769	7.17163	7.15754	8.2804	5.71338	9.59228	6.89765	16.7574	11.4288	8.41984	35.212
Traes_2DL_798199645	5555	10389	-	2DL_9840446	64.566	AT2G27230.1	transcription factor-related LENGTH=650	IPR011598 Myc-type, basic helix-loop-helix bHLH domain, IPR025610 Transcription factor MYC/MYB N-terminal	LOC_Os07g01130.1	pentatricopeptide containing protein, putative, expressed	3.51342	5.58242	6.13389	0.252709	0.39072	0.399857	0.282947	0.194217	0.53387	0.591779	0.0463861	0.43963	0.18712	0.0625548	0.173737
Traes_2DL_49EE16C62	11347	14630	-	2DL_9840446	64.566	AT1G74580.1	Pentatricopeptide repeat PPR superfamily protein LENGTH=763	IPR002885 Pentatricopeptide repeat, IPR011990 Tetratricopeptide-like helical	LOC_Os07g01130.1	pentatricopeptide containing protein, putative, expressed	0.450314	1.11364	0.622552	0.15842	0.0990676	0.0275657	0.629653	0.198361	0.24777	0.356881	0.192017	0.324243	0.19349	0.04145	0.34545
Traes_2DL_7DE8AC1FE	2257	7383	+	2DL_9840683	64.566	AT1G77140.1	vacuolar protein sorting 45 LENGTH=569	IPR001619 Sec1-like protein, IPR027482 Sec1-like, domain 2	LOC_Os02g24134.2	Sec1 family transport protein, putative, expressed	5.28715	4.70871	6.04847	3.41551	2.30814	2.40178	6.26527	5.85118	4.93937	6.99782	10.4738	7.36771	7.02385	3.65094	3.50233
Traes_2DL_FF03AA5E9	1132	2292	-	2DL_9840885	64.566	AT5G04820.1	ovate family protein 13 LENGTH=260	IPR006458 Ovate protein family, C-terminal	LOC_Os04g33870.1	DUF623 domain containing protein, expressed	0.279521	0.632652	0.156564	0.0841344	0.345222	0.301601	0.250965	0.0255801	0	0.643532	0.269465	0.144565	0.142676	0	0.712401
Traes_2DL_B4FF0A933	1862	2886	+	2DL_9841217	64.566	sp|Q5D869|NRPE1_ARATH	DNA-directed RNA polymerase E subunit 1	IPR015801 Copper amine oxidase, N2/N3-terminal, IPR021602 Protein of unknown function DUF3223	LOC_Os08g21700.1	DCL, chloroplast precursor, putative, expressed	0.107427	0.250942	0.453331	8.9424	4.54221	4.80002	0.927578	1.96189	7.67699	1.37237	1.96348	2.46338	1.10686	1.96581	0.702111
Traes_2DL_CFD0F2C7F	29	3968	+	2DL_9841400	64.566	AT1G34320.1	Protein of unknown function DUF668 LENGTH=657	IPR007700 Protein of unknown function DUF668, IPR021864 Protein of unknown function DUF3475	LOC_Os04g35410.1	expressed protein	9.21672	6.63155	6.75917	1.85653	1.2536	0.224606	3.23394	2.32398	1.99967	4.00739	3.98006	4.35016	6.24134	1.03859	1.56859
Traes_2DL_3C4D6006D	187	1143	-	2DL_9841858	64.566	sp|P42735|CDI8_ARATH	Cadmium-induced protein AS8		LOC_Os07g05040.1	cadmium-induced protein, putative, expressed	0.257372	1.67007	1.52327	2.34627	1.35771	1.42826	0.961762	1.09183	2.17553	0.350183	0.600745	1.37298	0.851617	1.00743	0.270593
Traes_2DL_557E56949	3305	5914	-	2DL_9841858	64.566	sp|Q6CIV2|DBP2_KLULA	ATP-dependent RNA helicase DBP2	IPR001650 Helicase, C-terminal, IPR014001 Helicase, superfamily 1/2, ATP-binding domain, IPR027417 P-loop containing nucleoside triphosphate hydrolase	LOC_Os07g05050.1	DEAD-box ATP-dependent RNA helicase, putative, expressed	1.89043	2.82306	2.30069	2.35479	1.99259	1.34407	3.21273	3.68399	3.90789	5.85493	6.69969	4.94728	3.36629	1.94254	2.10322
Traes_2DL_5B051BFD9	968	5831	-	2DL_9842117	64.566	AT1G67320.3	DNA primase, large subunit family LENGTH=490	IPR007238 DNA primase large subunit, eukaryotic/archaeal	LOC_Os07g22400.2	POLA3 - Putative DNA polymerase alpha complex subunit, expressed	8.52475	4.94806	6.00356	3.85078	2.84178	0	12.3993	3.55188	0.0234343	17.7637	2.7833	4.35333	3.71176	1.34302	0.187714
Traes_2DL_868347615	3686	5055	-	2DL_9843051	64.566	AT2G45920.1	U-box domain-containing protein LENGTH=400	IPR013083 Zinc finger, RING/FYVE/PHD-type	LOC_Os04g34030.1	U-box domain-containing protein, putative, expressed	0.754972	5.12583	3.08478	0.404578	0.0710466	0.48248	0.164214	0.201695	0.0767914	0.432378	0.156108	0.261174	0.80711	0.243978	0
Traes_2DL_E95A6A101	2443	10504	-	2DL_9843269	64.566	AT1G05840.1	Eukaryotic aspartyl protease family protein LENGTH=485	IPR001461 Peptidase A1, IPR021109 Aspartic peptidase	LOC_Os02g27360.1	aspartic proteinase-like protein 2 precursor, putative, expressed	6.52372	4.90202	5.36697	3.35599	3.31043	2.48452	5.51658	4.69965	3.9381	7.82347	8.4562	48.0246	5.97374	3.00069	7.72195
Traes_2DL_F780C9B4F	4629	7769	-	2DL_9843692	64.566	AT5G15790.1	RING/U-box superfamily protein LENGTH=232	IPR013083 Zinc finger, RING/FYVE/PHD-type	LOC_Os03g57500.1	zinc finger, C3HC4 type domain containing protein, expressed	11.0686	10.4198	10.0157	5.86	15.1558	26.1692	5.51943	13.3984	7.13084	10.0814	7.09224	9.67666	15.3637	11.0521	8.99395
Traes_2DL_E1D16B3C9	90	190	-	2DL_9843769	64.566	UniRef90_Q01JE3	n=1 Tax=Oryza sativa RepID=Q01JE3_ORYSA		LOC_Os04g35380.1	expressed protein	0	0	0	0	0	0	0	0	0	0	0	0	0	0	0
Traes_2DL_3214C7F2E	4355	5337	+	2DL_9844669	64.566	AT1G48590.2	Calcium-dependent lipid-binding CaLB domain family protein LENGTH=200	IPR008973 C2 calcium/lipid-binding domain, CaLB	LOC_Os07g01780.1	GTPase activating protein, putative, expressed	0	0	0	0	0	0	0	0	0	0	0	7.03212	0	0	0
Traes_2DL_393978C30	4547	7384	+	2DL_9845096	64.566	sp|Q5ZKD9|KLH20_CHICK	Kelch-like protein 20	IPR015915 Kelch-type beta propeller	LOC_Os04g41020.1	kelch repeat protein, putative, expressed	3.86202	2.83993	3.59327	2.61898	2.00249	0.839659	5.00631	3.29224	2.56453	4.36995	3.23022	3.76534	5.08194	1.34234	1.42156
Traes_2DL_3C51B3AAE	1	5336	+	2DL_9845212	64.566	sp|A0L576|ACSA_MAGSM	Acetyl-coenzyme A synthetase	IPR011904 Acetate-CoA ligase, IPR025110 AMP-binding enzyme C-terminal domain	LOC_Os04g33190.1	AMP-binding enzyme, putative, expressed	12.5306	18.6038	18.8356	17.2701	23.8655	28.369	41.7822	56.0476	181.325	13.3579	134.781	44.0071	22.7785	6.28736	2.49898
Traes_2DL_39A9DCC24	2808	3243	-	2DL_9845236	64.566	UniRef90_C7J4M4	protein n=1 Tax=Oryza sativa subsp. japonica RepID=C7J4M4_ORYSJ		LOC_Os07g03140.1	ternary complex factor MIP1, putative, expressed	0.29299	1.54338	1.16905	0.0889422	0.0869639	0	0.720587	0.0817047	0	1.52539	0.187224	0.44145	0.36944	0	0
Traes_2DL_89A313AC3	3319	4701	-	2DL_9846118	64.566	AT1G58470.1	RNA-binding protein 1 LENGTH=360	IPR012677 Nucleotide-binding, alpha-beta plait	LOC_Os05g13650.1	RNA recognition motif containing protein, putative, expressed	0	0	0.0247498	0	1.07246	1.03408	3.40226	8.88221	1.94568	18.312	10.372	5.7234	5.16143	1.02883	0.0399411
Traes_2DL_FFBE28652	545	1106	-	2DL_9846194	64.566	UniRef90_M7ZKW4	ETHYLENE INSENSITIVE 3-like 5 protein n=1 Tax=Triticum urartu RepID=M7ZKW4_TRIUA		LOC_Os04g38400.1	ethylene-insensitive 3, putative, expressed	0.0483384	0	0	0	0	0	0	0	0	0	0	0	0	0	2.44783
Traes_2DL_3C9A3DD05	8613	8952	+	2DL_9846294	64.566	UniRef90_M8BRT0	Agamous-like MADS-box protein AGL21 n=1 Tax=Aegilops tauschii RepID=M8BRT0_AEGTA	IPR002100 Transcription factor, MADS-box	LOC_Os04g31804.1	OsMADS64 - MADS-box family gene with M-alpha type-box, expressed	0	0	0	0	0	0	0	0	0	0	0	0	0	0	0
Traes_2DL_2D255DE4E	9127	9793	-	2DL_9846463	64.566	AT3G03420.1	Ku70-binding family protein LENGTH=194		LOC_Os12g19090.1	metalloprotease ATP23, putative, expressed	3.54963	7.58799	6.98088	2.72549	3.01168	2.63865	7.38857	5.51397	3.52676	8.32531	5.64034	2.69444	3.82519	4.0289	2.30423
Traes_2DL_C600575A1	2	4742	+	2DL_9846496	64.566	AT1G47380.1	Protein phosphatase 2C family protein LENGTH=428	IPR001932 Protein phosphatase 2C PP2C-like domain, IPR015655 Protein phosphatase 2C	LOC_Os04g37660.1	protein phosphotase protein, putative, expressed	8.91735	7.1067	6.84316	5.07601	5.44055	2.9232	13.5395	7.74433	1.73758	18.7651	16.5599	12.9352	7.37755	8.04747	4.82595
Traes_2DL_1EA41EBF9	5573	7784	-	2DL_9846496	64.566	AT1G14140.1	Mitochondrial substrate carrier family protein LENGTH=305	IPR002030 Mitochondrial brown fat uncoupling protein, IPR023395 Mitochondrial carrier domain	LOC_Os04g37630.2	mitochondrial carrier protein, putative, expressed	2.71049	3.85943	2.65197	1.22808	2.56403	3.1852	2.95919	3.37403	3.21109	3.87431	2.12511	6.17206	3.53044	1.39782	3.78197
Traes_2DL_588A0ADC9	880	2164	-	2DL_9847228	64.566	UniRef90_Q6EPT4	protein n=2 Tax=Oryza sativa RepID=Q6EPT4_ORYSJ		LOC_Os04g39320.4	expressed protein	5.0996	17.965	7.2433	0.0862715	0.914373	2.35426	0.180171	2.55491	2.25645	0.204206	0.205087	1.62748	0.936528	1.02285	0
Traes_2DL_FF90603F4	1	3357	+	2DL_9847400	64.566	sp|Q56Y52|POT1A_ARATH	Protection of telomeres protein 1a	IPR012340 Nucleic acid-binding, OB-fold	LOC_Os04g39280.1	ATPOT1, putative, expressed	1.43812	2.13177	1.9749	1.14295	1.48621	1.40514	1.97088	2.05981	2.56155	3.29639	2.3667	4.41536	2.84993	3.15283	5.44726
Traes_2DL_E74CDF045	8264	12561	+	2DL_9847454	64.566	AT4G04190.1	unknown protein; Has 35 Blast hits to 35 proteins in 13 species: Archae - 0; Bacteria - 0; Metazoa - 0; Fungi - 0; Plants - 33; Viruses - 0; Other Eukaryotes - 2 source: NCBI BLink. LENGTH=184		LOC_Os04g33510.1	expressed protein	11.4636	8.0398	10.0614	6.51267	5.65607	6.64491	12.0919	12.201	8.76475	11.8562	10.8023	10.2241	7.68625	4.4084	15.5579
Traes_2DL_F311FFC60	6395	8050	-	2DL_9847454	64.566	AT5G40040.1	60S acidic ribosomal protein family LENGTH=114	IPR001813 Ribosomal protein L10/L12	LOC_Os01g09510.4	60S acidic ribosomal protein, putative, expressed	415.884	437.969	492.895	431.235	273.091	31.3755	452.504	229.648	57.747	366.001	181.522	203.093	274.706	97.7	110.667
Traes_2DL_335763656	10059	18076	-	2DL_9847866	64.566	AT2G23420.1	nicotinate phosphoribosyltransferase 2 LENGTH=557	IPR002638 Quinolinate phosphoribosyl transferase, C-terminal, IPR015977 Nicotinate phosphoribosyltransferase-like	LOC_Os04g35060.1	nicotinate phosphoribosyltransferase family domain containing protein, expressed	9.29702	13.5657	12.8114	6.99729	4.53871	8.3854	6.90327	13.2562	33.8901	9.63649	11.8081	19.8513	14.8703	1.44176	1.96088
Traes_2DL_2FE785258	1	2804	+	2DL_9848111	64.566	AT2G02010.1	glutamate decarboxylase 4 LENGTH=493	IPR002129 Pyridoxal phosphate-dependent decarboxylase, IPR015424 Pyridoxal phosphate-dependent transferase	LOC_Os04g37460.1	glutamate decarboxylase, putative, expressed	0.0199138	0	0	0.059972	0	0	0	0	0	0.0913616	5.31596	5.38216	0.0849674	0	0
Traes_2DL_5DD9F0599	6725	10509	+	2DL_9848238	64.566	AT1G04290.1	Thioesterase superfamily protein LENGTH=155	IPR006683 Thioesterase superfamily	LOC_Os04g35590.1	thioesterase family protein, putative, expressed	2.94171	6.63313	5.48895	4.19501	3.6662	5.01535	4.6445	6.48293	4.15201	4.22472	6.62776	5.05225	8.54153	2.23932	3.36713
Traes_2DL_A9EEC4AAF	202	12486	-	2DL_9848453	64.566	sp|Q9BQI3|E2AK1_HUMAN	Eukaryotic translation initiation factor 2-alpha kinase 1	IPR011009 Protein kinase-like domain, IPR016135 Ubiquitin-conjugating enzyme/RWD-like	LOC_Os04g41510.1	serine/threonine-protein kinase GCN2, putative, expressed	2.71945	2.02796	2.45405	1.86307	1.46296	1.5751	2.43509	2.16226	1.68993	1.96219	2.03575	2.86616	2.29134	2.64839	1.87308
Traes_2DL_07BEEC7C0	13275	17028	-	2DL_9848453	64.566	sp|Q2KIJ2|MET18_BOVIN	Histidine protein methyltransferase 1 homolog	IPR019410 Nicotinamide N-methyltransferase-like	LOC_Os04g41500.1	expressed protein	15.825	27.158	29.9316	6.05682	29.4052	45.8102	11.3835	49.937	8.35276	42.4077	9.59606	6.91667	15.1625	12.9891	4.50515
Traes_2DL_286B0ED0A	56	4941	+	2DL_9848532	64.566	sp|Q5HZP1|RNH2B_XENLA	Ribonuclease H2 subunit B	IPR019024 Ribonuclease H2, subunit B	LOC_Os04g40050.1	ribonuclease H2 subunit B, putative, expressed	5.7132	3.09522	4.11428	2.5828	3.10807	1.32315	8.53769	2.19085	0.595102	13.3424	2.21471	3.87246	2.41475	0.640107	0.170143
Traes_2DL_5F9D707F2	2894	6848	-	2DL_9848647	64.566	sp|P73283|FABF_SYNY3	3-oxoacyl-[acyl-carrier-protein] synthase 2	IPR020841 Polyketide synthase, beta-ketoacyl synthase domain	LOC_Os04g36800.1	3-oxoacyl-synthase, putative, expressed	0.0783104	0.0272972	0.0725811	88.6235	32.3459	11.4039	5.68964	4.82916	29.0945	2.49139	4.67679	5.72274	3.81052	0.0785116	0.00596133
Traes_2DL_7D96B3CBF	666	4202	+	2DL_9848882	64.566	AT1G79230.1	mercaptopyruvate sulfurtransferase 1 LENGTH=379	IPR001763 Rhodanese-like domain	LOC_Os12g41500.1	rhodanese-like domain containing protein, putative, expressed	0.845188	0.447223	0.837088	0.538033	0.862793	1.0316	0.725355	0.864106	1.1543	1.59984	1.62644	1.87688	1.87445	0.654509	2.57068
Traes_2DL_6649188E4	6037	10196	-	2DL_9848914	64.566	AT1G52520.1	FAR1-related sequence 6 LENGTH=703	IPR004330 FAR1 DNA binding domain, IPR007527 Zinc finger, SWIM-type, IPR018289 MULE transposase domain	LOC_Os04g40060.1	transposon protein, putative, unclassified, expressed	3.22428	3.10615	3.62005	1.54663	1.75153	1.76436	4.70131	2.86555	2.44588	5.6107	4.84017	5.73802	3.55759	4.80587	6.70607
Traes_2DL_071CC70F4	4119	8242	+	2DL_9849094	64.566	sp|Q8GWW7|AGUA_ARATH	Agmatine deiminase	IPR007466 Peptidyl-arginine deiminase, Porphyromonas-type	LOC_Os04g39210.1	agmatine deiminase, putative, expressed	12.5613	17.8159	15.8921	3.98954	8.74462	6.86777	16.1883	22.6587	15.3317	40.0809	25.7617	13.7723	14.2126	23.4206	0.139765
Traes_2DL_E839F95FF	8828	18294	-	2DL_9849094	64.566	sp|O94718|IPI1_SCHPO	Pre-rRNA-processing protein ipi1	IPR016024 Armadillo-type fold, IPR024679 Pre-rRNA-processing protein IPI1/Testis-expressed sequence 10 protein	LOC_Os04g39220.1	expressed protein	2.4882	1.91244	2.44481	1.99913	3.20482	0.720246	4.82585	2.56661	1.08749	3.35762	2.16802	2.48458	2.92584	0.940461	1.61728
Traes_2DL_2EEFA1640	2565	5982	+	2DL_9849225	64.566	sp|Q9NVA4|T184C_HUMAN	Transmembrane protein 184C	IPR005178 Organic solute transporter Ost-alpha	LOC_Os07g32230.1	domain of unknown function domain containing protein, expressed	16.2141	17.0485	16.5581	8.28284	20.5381	21.0939	25.193	31.253	25.7482	9.61137	19.5861	12.5265	9.04367	9.29824	7.84361
Traes_2DL_869CF0BCA	782	2905	+	2DL_9850373	64.566	AT4G13010.1	Oxidoreductase, zinc-binding dehydrogenase family protein LENGTH=329	IPR002085 Alcohol dehydrogenase superfamily, zinc-type, IPR016040 NADP-binding domain, IPR020843 Polyketide synthase, enoylreductase	LOC_Os04g28990.1	dehydrogenase, putative, expressed	0.023394	0	0	0	0	0	0	0	0	0	0	0	0	0	0
Traes_2DL_B6CEDF8AA1	7301	8293	-	2DL_9850757	64.566	AT2G24290.1	Protein of unknown function DUF1068 LENGTH=173	IPR010471 Protein of unknown function DUF1068	LOC_Os04g42340.1	expressed protein	5.78188	8.2996	8.00636	8.35836	2.93909	1.42674	9.25204	8.60333	6.38255	8.59128	9.81403	4.50862	8.45554	2.86531	2.41149
Traes_2DL_0ED5BDD5B	1123	5643	+	2DL_9851679	64.566	sp|Q9M8S6|SKOR_ARATH	Potassium channel SKOR	IPR003938 Potassium channel, voltage-dependent, EAG/ELK/ERG, IPR020683 Ankyrin repeat-containing domain	LOC_Os04g36740.1	potassium channel SKOR, putative, expressed	0.18366	6.02016	6.09903	0.00730263	0.0209979	0.0740273	0.338423	0.205413	0.466125	0.414264	0.340544	1.4326	0.147571	0.0270253	0
Traes_2DL_41FF07F25	20	10033	+	2DL_9852322	64.566	AT3G24240.1	Leucine-rich repeat receptor-like protein kinase family protein LENGTH=1141	IPR001611 Leucine-rich repeat, IPR003591 Leucine-rich repeat, typical subtype, IPR025875 Leucine rich repeat 4	LOC_Os01g68870.1	leucine-rich repeat receptor protein kinase EXS precursor, putative, expressed	0.520777	0.317889	0.478298	0.292585	0.426657	0.1658	0.735684	0.411836	0.42353	1.33984	0.849336	1.02359	0.718535	0.62456	0.336148
Traes_2DL_48F73A56F	852	3990	-	2DL_9852322	64.566	sp|Q8GXZ3|Y5102_ARATH	Serine/threonine-protein kinase	IPR000858 S-locus glycoprotein, IPR003609 Apple-like, IPR011009 Protein kinase-like domain, IPR013320 Concanavalin A-like lectin/glucanase, subgroup	LOC_Os04g34390.1	serine/threonine-protein kinase receptor precursor, putative, expressed	0.163537	0.0915199	0.155506	0.00393833	0	0.0047	0	0	0	0.0105832	0.0165701	0	0.0159202	0	0.0302575
Traes_2DL_D2128C5CE	11885	14547	-	2DL_9852322	64.566	sp|Q8GXZ3|Y5102_ARATH	Serine/threonine-protein kinase	IPR000858 S-locus glycoprotein, IPR001480 Bulb-type lectin domain, IPR003609 Apple-like, IPR011009 Protein kinase-like domain, IPR013320 Concanavalin A-like lectin/glucanase, subgroup, IPR024171 S-receptor-like serine/threonine-protein kinase	LOC_Os04g34330.1	serine/threonine-protein kinase receptor precursor, putative, expressed	0.00391589	0	0	0.0220077	0.42059	0.348981	0.0551678	0.0171681	0.8169	0.112852	0.33334	0.100428	0.035293	0.158881	0.417207
Traes_2DL_C5380603D	15935	16758	-	2DL_9852322	64.566	AT5G24080.1	Protein kinase superfamily protein LENGTH=470	IPR011009 Protein kinase-like domain	LOC_Os04g34320.1	S-domain receptor-like protein kinase, putative, expressed	0.566273	0.99606	0.495298	0	0	0.122599	0	0.0312079	0.862542	0	0	0.0323962	0	0.0632305	0.0442469
Traes_2DL_7937A0A9F	2497	4879	+	2DL_9852580	64.566	sp|Q93Y91|STP5_ARATH	Sugar transport protein 5	IPR005828 General substrate transporter, IPR016196 Major facilitator superfamily domain, general substrate transporter	LOC_Os04g37990.1	transporter family protein, putative, expressed	2.12657	1.92611	2.37101	0	0	0	0	0	0	0	0	0	0	0	0
Traes_2DL_9611C2F18	466	1907	+	2DL_9852790	64.566		Unknown protein			nothing found in rice	1.51212	3.85684	2.86363	3.39475	5.31586	11.7632	2.25138	4.6037	6.05566	5.41773	4.97423	4.43757	1.45654	4.31227	37.6016
Traes_2DL_903A29CBA	8164	15565	+	2DL_9852812	64.566	sp|Q6Q9I2|MAD15_ORYSJ	MADS-box transcription factor 15	IPR002100 Transcription factor, MADS-box, IPR002487 Transcription factor, K-box	LOC_Os07g01820.3	OsMADS15 - MADS-box family gene with MIKCc type-box, expressed	0	0.165214	0	0	0	4.19684	0	0	4.18742	1.57083	1.61617	2.87528	0	0	0
Traes_2DL_4479D270F	606	4180	+	2DL_9853043	64.566	UniRef90_G7KWZ8	Replication protein A1-like protein n=1 Tax=Medicago truncatula RepID=G7KWZ8_MEDTR	IPR012340 Nucleic acid-binding, OB-fold	LOC_Os11g47400.1	expressed protein	1.65389	1.05605	1.0241	6.45834	1.7762	3.59232	1.41824	1.50929	5.91324	1.95311	2.60244	4.08896	2.26322	0.738044	1.28366
Traes_2DL_B45DD03AD1	2	950	-	2DL_9854307	64.566	sp|Q41803|EF1A_MAIZE	Elongation factor 1-alpha	IPR000795 Elongation factor, GTP-binding domain, IPR027417 P-loop containing nucleoside triphosphate hydrolase	LOC_Os03g08050.1	elongation factor Tu, putative, expressed	0.812141	2.93383	2.76165	0.262671	0.393738	1.39744	1.10701	0.741895	0.889541	0.944843	0.213795	1.47927	0.448837	0.626341	0.175295
Traes_2DL_21003CD5E	2702	7065	-	2DL_9854953	64.566	AT4G39860.1	unknown protein; BEST Arabidopsis thaliana protein match is: unknown protein . LENGTH=299	IPR025131 Domain of unknown function DUF4057	LOC_Os04g38310.2	expressed protein	43.7479	35.1062	37.4058	30.2411	17.031	8.90576	43.4696	29.5565	10.3494	68.6834	52.2614	62.1951	68.0629	33.7748	69.5695
Traes_2DL_0B54293DE	1576	4982	+	2DL_9854961	64.566	UniRef90_B9HIY7	NAC domain protein,	IPR003441 NAC domain	LOC_Os02g38130.1	no apical meristem protein, putative, expressed	0.065804	0	0.0210531	0.0713161	0.0688328	0.126462	0.023675	0.130226	0	0.827778	0.11136	0.0498212	0.112909	0.0489471	0
Traes_2DL_F56A1C37C	1841	7714	-	2DL_9855226	64.566	AT2G03810.1	18S pre-ribosomal assembly protein gar2-related LENGTH=439		LOC_Os04g39240.1	expressed protein	3.08822	7.2625	8.15758	2.54624	2.6778	1.29078	5.00087	3.07641	1.50754	4.16367	7.41855	4.55709	3.22313	2.14949	1.49924
Traes_2DL_E8FA0AFC9	5083	5599	+	2DL_9855774	64.566	AT2G20875.1	epidermal patterning factor 1 LENGTH=104		LOC_Os04g38470.1	expressed protein	0	0	0	0.0509832	0	0.122397	0	0	0	0.046054	0	0	0.0531572	0	0
Traes_2DL_E2F6CE2D9	5644	11555	-	2DL_9855774	64.566	AT4G00340.1	receptor-like protein kinase 4 LENGTH=818	IPR001611 Leucine-rich repeat, IPR011009 Protein kinase-like domain, IPR013210 Leucine-rich repeat-containing N-terminal, type 2, IPR013320 Concanavalin A-like lectin/glucanase, subgroup	LOC_Os04g38480.1	BRASSINOSTEROID INSENSITIVE 1-associated receptor kinase 1 precursor, putative, expressed	14.5523	15.8813	16.7061	4.42142	28.2985	30.9134	9.58028	13.298	7.2489	21.4958	12.4144	10.3313	13.3434	2.84917	3.12443
Traes_2DL_A2092E8B2	613	4088	-	2DL_9856150	64.566	AT1G21360.1	glycolipid transfer protein 2 LENGTH=223	IPR014830 Glycolipid transfer protein domain	LOC_Os04g35790.3	GLTP domain containing protein, putative, expressed	7.65106	6.97638	7.08653	0.902761	0.475941	3.26787	2.54131	1.03961	2.08209	0.252181	1.42054	2.36481	0.302242	0.280183	0.2768
Traes_2DL_CB69421CE	6044	10004	-	2DL_9856150	64.566	sp|Q5ZKW9|MBNL1_CHICK	Muscleblind-like protein 1	IPR000571 Zinc finger, CCCH-type	LOC_Os04g35800.1	zinc finger C-x8-C-x5-C-x3-H type family protein, expressed	13.1815	10.9372	10.5633	10.3336	8.00624	6.74714	14.632	9.85339	7.76676	17.8007	11.2434	11.3711	13.9823	7.67794	4.38916
Traes_2DL_96644BB09	1345	9545	-	2DL_9856185	64.566	sp|Q0IIH8|F188A_BOVIN	Protein FAM188A	IPR011992 EF-hand domain pair, IPR025257 Domain of unknown function DUF4205	LOC_Os04g34440.1	ubiquitin interaction motif-containing protein, putative, expressed	18.8509	17.2989	19.3329	10.6602	12.056	9.66937	20.6686	17.8777	14.8295	24.2527	20.7371	18.7313	13.6684	17.7939	21.1816
Traes_2DL_5D5669BEE	10838	14282	-	2DL_9856610	64.566	sp|Q9LSL9|PP445_ARATH	Pentatricopeptide repeat-containing protein	IPR002885 Pentatricopeptide repeat, IPR011990 Tetratricopeptide-like helical	LOC_Os04g41140.1	PPR repeat containing protein, expressed	0.556101	0.872632	1.01248	0.280914	0.503705	0.06568	1.76112	0.481719	0.178534	1.35452	0.317016	0.749341	0.30193	0.244084	0.525435
Traes_2DL_370F40470	3355	4507	-	2DL_9857263	64.566	UniRef90_B6SSM9	Legume lectins beta domain containing protein n=1 Tax=Zea mays RepID=B6SSM9_MAIZE		LOC_Os07g01100.2	legume lectins beta domain containing protein, putative, expressed	2.19775	3.86776	4.31268	2.74002	2.00284	0.515276	3.60876	3.29669	3.37113	7.26823	6.03245	4.91379	3.72984	0.891683	0.850663
Traes_2DL_7492178B0	42	2983	-	2DL_9857309	64.566	sp|Q8H1U5|APC2_ARATH	Anaphase-promoting complex subunit 2	IPR001373 Cullin, N-terminal	LOC_Os04g40830.1	cullin family domain containing protein, putative, expressed	0.653716	0.492356	0.846581	0.39048	0.758534	0.363687	1.54025	0.368979	0.282226	2.73227	0.984738	1.62112	1.04277	0.234988	0.154865
Traes_2DL_74CE0E147	3116	6518	+	2DL_9858078	64.566	AT1G43580.1	Sphingomyelin synthetase family protein LENGTH=421	IPR025749 Sphingomyelin synthase-like domain	LOC_Os04g34620.1	expressed protein	10.002	10.8456	10.845	5.36624	4.7862	4.95157	8.3668	11.8285	5.64944	11.2786	12.8924	12.314	11.4745	5.50494	14.6691
Traes_2DL_CFB4E48DB	7908	13000	+	2DL_9858078	64.566	sp|Q3ECY6|SDG41_ARATH	Protein SET DOMAIN GROUP 41	IPR001214 SET domain	LOC_Os04g34610.1	expressed protein	0.24123	0.255387	0.390181	0.158667	0.435054	0.330877	0.512288	0.468551	0.595069	0.50499	0.385807	1.12209	0.339702	0.376174	0.335052
Traes_2DL_9E58CB2D5	13139	16079	+	2DL_9858078	64.566	UniRef90_Q01L88	n=3 Tax=Oryza sativa RepID=Q01L88_ORYSA		LOC_Os04g34610.1	expressed protein	0.219784	0.171259	0.724906	5.5489	68.153	137.522	0.254768	0.411476	40.2029	0.259914	0.374588	14.2035	0.591389	0.240234	0.664897
Traes_2DL_2E80CEB2A	1	3576	+	2DL_9858193	64.566	AT3G59660.1	C2 domain-containing protein / GRAM domain-containing protein LENGTH=594	IPR004182 GRAM domain, IPR008973 C2 calcium/lipid-binding domain, CaLB	LOC_Os04g40070.1	GRAM and C2 domains containing protein, putative, expressed	0.649886	1.1303	1.3077	0.0178612	0.0694702	0.095952	0.075593	0.316237	0.150032	0.0522322	0.436734	0.229429	0.436361	3.96224	3.55376
Traes_2DL_E362B64A8	1246	1611	+	2DL_9858450	64.566	UniRef90_Q10IA6	Retrotransposon protein, putative, unclassified n=2 Tax=Oryza sativa subsp. japonica RepID=Q10IA6_ORYSJ		LOC_Os02g01825.1	retrotransposon protein, putative, unclassified, expressed	0	0	0	0	0	0	0	0	0	0	0	0	0	0	0
Traes_2DL_892F83E0B	931	5562	+	2DL_9859185	64.566	AT4G39180.1	Sec14p-like phosphatidylinositol transfer family protein LENGTH=554	IPR001071 Cellular retinaldehyde binding/alpha-tocopherol transport, IPR011074 CRAL/TRIO, N-terminal domain	LOC_Os10g03400.2	phosphatidylinositol transfer, putative, expressed	3.01379	2.08248	2.59087	0.0148249	0.0142354	0.0088495	0.0217203	0.0313236	0.17277	0.0132888	0	76.6503	0.542841	0	0
Traes_2DL_8FF510F11	1	589	-	2DL_9859560	64.566	sp|Q9ZUF7|LOR6_ARATH	Protein LURP-one-related 6	IPR025659 Tubby C-terminal-like domain	LOC_Os04g36830.1	DUF567 domain containing protein, putative, expressed	0	0	0	0	0	0.124766	0.353434	0	0.113464	0.0938888	0	1.14831	0.216848	3.11405	0.27681
Traes_2DL_F1D606ED6	3461	9782	-	2DL_9860178	64.566	AT4G08510.1	unknown protein; LOCATED IN: chloroplast; BEST Arabidopsis thaliana protein match is: unknown protein . LENGTH=551		LOC_Os04g37540.1	expressed protein	4.16627	3.72978	4.99836	3.84978	5.82805	6.64388	5.39055	5.36326	4.01161	7.47264	5.51139	8.50012	6.36096	6.2816	9.72563
Traes_2DL_4E2493144	3373	6856	-	2DL_9860349	64.566	AT5G24650.1	Mitochondrial import inner membrane translocase subunit Tim17/Tim22/Tim23 family protein LENGTH=259	IPR003397 Mitochondrial inner membrane translocase subunit Tim17/Tim22/Tim23/peroxisomal protein PMP24, IPR013761 Sterile alpha motif/pointed domain	LOC_Os04g33220.1	SAM domain family protein, expressed	18.9283	22.992	21.599	122.288	82.7028	48.0256	44.8181	29.3405	42.5795	30.6192	29.861	20.8134	26.743	12.1486	13.4197
Traes_2DL_FB8BE5AAE	1	2998	+	2DL_9860659	64.566	AT5G05170.1	Cellulose synthase family protein LENGTH=1065	IPR005150 Cellulose synthase	LOC_Os07g10770.1	CESA8 - cellulose synthase, expressed	1.31513	0.818002	0.761224	4.03062	2.25605	2.53591	1.61894	1.67817	3.48219	1.52235	2.2742	3.04089	2.57197	1.09944	1.65655
Traes_2DL_EF06B33F9	4194	7447	+	2DL_9860659	64.566		Unknown protein			nothing found in rice	1.04279	0.61382	0.883422	1.01841	0.499298	1.28539	0.941487	1.42839	2.70871	0.611652	1.99214	1.78763	0.383637	0.947807	2.25471
Traes_2DL_9F24A54AF	7177	11122	-	2DL_9860709	64.566	AT3G60240.4	eukaryotic translation initiation factor 4G LENGTH=1727	IPR003891 Initiation factor eIF-4 gamma, MA3, IPR016024 Armadillo-type fold	LOC_Os04g42140.1	eukaryotic initiation factor iso-4F subunit p82-34, putative, expressed	47.2928	45.644	48.032	44.6682	37.0502	22.8773	67.2884	41.2603	25.7376	43.7479	36.7963	42.2692	36.9995	22.9944	60.4825
Traes_2DL_25A6307C3	11616	13028	-	2DL_9860709	64.566	sp|Q03387|IF4G1_WHEAT	Eukaryotic translation initiation factor isoform 4G-1		LOC_Os02g39840.2	eukaryotic initiation factor iso-4F subunit p82-34, putative, expressed	0.0731709	0	0.0835252	0.172859	0	0.0528935	0.0619142	0.161669	0.0727014	0.0397579	0.0727538	0.427136	0.141012	0	0.77959
Traes_2DL_DFBF605BC	5095	7493	+	2DL_9860967	64.566	AT1G77380.1	amino acid permease 3 LENGTH=476	IPR013057 Amino acid transporter, transmembrane	LOC_Os11g09020.1	amino acid transporter, putative, expressed	0.576328	3.79431	5.07249	0.107595	0.435766	0.172307	1.52351	5.3901	1.27145	5.84295	3.53603	1.13998	7.51588	12.5449	0.106364
Traes_2DL_CDAE4E6E0	1	5270	+	2DL_9861257	64.566	sp|Q9C5Q8|HEN1_ARATH	Small RNA 2'-O-methyltransferase	IPR026610 3'-RNA ribose 2'-O-methyltransferase, Hen1	LOC_Os07g06970.1	HEN1, putative, expressed	2.14665	2.57879	2.43277	1.24236	1.36666	1.23825	4.36173	3.07262	2.06819	9.5525	5.62105	7.03598	5.90884	4.02322	3.626
Traes_2DL_C1B77E33C	11	8758	+	2DL_9861311	64.566	sp|Q6YYA3|CRS1_ORYSJ	Chloroplastic group IIA intron splicing facilitator CRS1, chloroplastic	IPR001890 RNA-binding, CRM domain	LOC_Os04g39060.2	CRS1/YhbY domain containing protein, expressed	1.14798	1.35503	0.90586	22.5074	9.41733	7.59835	4.8765	3.96321	12.5532	5.264	3.64611	5.29427	2.91341	0.901212	1.58011
Traes_2DL_7E89E1CBD	4	892	-	2DL_9861973	64.566	AT1G67480.1	Galactose oxidase/kelch repeat superfamily protein LENGTH=376		LOC_Os02g30210.1	OsFBK7 - F-box domain and kelch repeat containing protein, expressed	0.616198	0.651324	0.595783	0	0	0	0	0	0.0650455	0	0	0	0	0	0
Traes_2DL_60E6F924A	5895	7478	+	2DL_9862015	64.566	sp|Q9T048|DRL27_ARATH	Disease resistance protein	IPR000767 Disease resistance protein, IPR027417 P-loop containing nucleoside triphosphate hydrolase	LOC_Os11g39160.1	NBS-LRR disease resistance protein, putative, expressed	0.867879	0.924439	1.4841	1.10226	0.764158	0.0585482	1.46977	0.510708	0.146278	2.12765	3.1643	0.681427	0.56847	0.27166	0.0961094
Traes_2DL_8DC66AF84	2071	5840	+	2DL_9862329	64.566	sp|Q9ZQY6|2A5D_ARATH	Serine/threonine protein phosphatase 2A 55 kDa regulatory subunit B' delta isoform	IPR002554 Protein phosphatase 2A, regulatory B subunit, B56, IPR016024 Armadillo-type fold	LOC_Os04g40860.1	transposon protein, putative, unclassified, expressed	23.2347	24.0399	23.7179	10.0091	10.6887	7.38442	23.1021	19.7734	16.3292	20.5472	22.9334	20.4311	15.8191	22.6249	37.2998
Traes_2DL_D819861FE	7332	9754	-	2DL_9862329	64.566	sp|Q06103|RPN7_YEAST	26S proteasome regulatory subunit RPN7	IPR000717 Proteasome component PCI domain, IPR019585 26S proteasome, regulatory subunit Rpn7	LOC_Os02g38810.1	26S proteasome non-ATPase regulatory subunit 6, putative, expressed	65.7346	45.9528	49.5467	45.0007	31.5332	28.8395	59.9754	46.687	28.7962	58.2956	46.9449	47.1925	49.8868	18.1428	28.5394
Traes_2DL_79CAEA964	62	1377	+	2DL_9862338	64.566	AT1G21760.1	F-box protein 7 LENGTH=328		LOC_Os04g35190.1	OsFBX133 - F-box domain containing protein, expressed	4.6463	11.9309	7.72062	2.05061	9.69385	18.7665	6.71553	7.37944	6.72412	7.69711	7.52282	13.6864	6.92336	4.98624	32.031
Traes_2DL_11639F5BD	913	2888	-	2DL_9862338	64.566	sp|Q9CAQ2|Y1754_ARATH	Acetyltransferase	IPR016181 Acyl-CoA N-acyltransferase	LOC_Os04g35200.1	expressed protein	2.60215	2.30736	2.31957	1.57681	1.8627	3.71427	2.65714	2.04082	1.70541	2.69619	1.57719	2.78479	1.82563	1.43469	4.88407
Traes_2DL_032C7FC8C	1771	3813	+	2DL_9862460	64.566	sp|Q7XLX6|S1FA2_ORYSJ	DNA-binding protein S1FA2	IPR006779 DNA binding protein S1FA	LOC_Os04g33440.2	DNA-binding protein S1FA, putative, expressed	47.9078	86.2106	65.7691	42.5694	47.2746	76.0776	80.9388	91.6917	56.4273	97.6233	110.678	79.1672	96.3038	69.5076	33.4913
Traes_2DL_3757D78B3	1683	4379	-	2DL_9862541	64.566	UniRef90_B9GI76	NAC domain protein,	IPR003441 NAC domain	LOC_Os02g38130.1	no apical meristem protein, putative, expressed	0	0	0	0	0	0	0	0	0	0	0	0	0.156679	2.58711	0
Traes_2DL_48976AF59	3671	8481	-	2DL_9862994	64.566	sp|C5Y9R0|LIAS_SORBI	Lipoyl synthase, mitochondrial	IPR003698 Lipoyl synthase, IPR007197 Radical SAM	LOC_Os04g38330.1	radical SAM enzyme, putative, expressed	18.2099	12.953	15.1983	37.6343	23.8502	33.3936	15.9765	17.4412	38.1027	10.3574	17.4899	15.8637	14.9304	8.55214	11.8971
Traes_2DL_8B4D0711E	356	7100	-	2DL_9863013	64.566	sp|Q3U2S4|OTUD5_MOUSE	OTU domain-containing protein 5	IPR003323 Ovarian tumour, otubain	LOC_Os04g33780.1	OTU-like cysteine protease family protein, putative, expressed	0.545694	0.247383	0.780089	0.570311	0.780684	1.61132	0.392326	0.679783	1.09956	0.826409	0.969221	2.07764	1.15816	0.811559	4.88687
Traes_2DL_142CC2B41	2879	3132	-	2DL_9863260	64.566	sp|P10330|NU5M_OENBE	NADH-ubiquinone oxidoreductase chain 5	IPR001750 NADH:ubiquinone/plastoquinone oxidoreductase	LOC_Os12g14939.1	expressed protein	0	0	0	0	0	0	0	0	0	0	0	0	0	0	0
Traes_2DL_5197096F4	6187	7326	+	2DL_9863307	64.566	AT1G52340.1	NADP-binding Rossmann-fold superfamily protein LENGTH=285	IPR002347 Glucose/ribitol dehydrogenase	LOC_Os04g33240.1	sex determination protein tasselseed-2, putative, expressed	0.108864	1.49425	0.783491	0	0.151765	0.172611	0.164509	0.0718659	0.0274961	0	0.0276364	0.0618108	0	0	0.169435
Traes_2DL_0E11C7757	8077	15349	+	2DL_9863384	64.566	sp|Q5BKT4|AG10A_HUMAN	Dol-P-Glc:Glc2Man9GlcNAc2-PP-Dol alpha-1,2-glucosyltransferase	IPR016900 Glucosyltransferase Alg10	LOC_Os04g42490.1	DIE2/ALG10 family, putative, expressed	3.90611	2.81695	3.00302	2.63288	4.10028	4.07797	3.80357	4.04863	3.75746	5.2546	5.26098	6.03791	3.93087	1.73106	2.21709
Traes_2DL_D4EDCF8BF	3469	8016	-	2DL_9863384	64.566	sp|Q9CQP2|TPPC2_MOUSE	Trafficking protein particle complex subunit 2	IPR006722 Sedlin	LOC_Os02g40000.1	trafficking protein particle complex subunit, putative, expressed	34.6125	23.6251	30.5272	17.2267	12.0658	13.7867	44.747	25.3146	14.2562	26.8552	30.2022	16.8307	17.8112	17.0363	20.169
Traes_2DL_0DF79FB00	11395	17002	-	2DL_9863384	64.566	AT5G59700.1	Protein kinase superfamily protein LENGTH=829	IPR011009 Protein kinase-like domain	LOC_Os09g03620.1	wall-associated receptor kinase-like 20 precursor, putative, expressed	14.7391	6.5864	7.22479	3.68708	21.81	28.6221	3.62176	10.7905	2.37487	7.86931	7.07525	1.77466	3.93579	1.67683	1.19238
Traes_2DL_3206BE2E31	18988	20245	-	2DL_9863517	64.566	AT3G14180.1	sequence-specific DNA binding transcription factors LENGTH=443		LOC_Os04g36790.1	transcription factor like protein, putative, expressed	4.76034	5.6722	5.29355	2.65055	1.89288	2.69178	3.96985	5.06853	1.83539	8.57775	4.31375	3.43207	4.17826	2.8896	4.20586
Traes_2DL_BA1B746DF	1812	2937	-	2DL_9863683	64.566	AT1G24020.1	MLP-like protein 423 LENGTH=155	IPR000916 Bet v I domain, IPR023393 START-like domain, IPR024949 Bet v I type allergen	LOC_Os04g39150.1	pathogenesis-related Bet v I family protein, putative, expressed	0.132002	0.0693566	0.198086	111.973	44.391	0.150135	40.8464	21.6792	1.7015	25.7072	185.264	86.2922	393.152	15.7378	0
Traes_2DL_8398F86D1	5685	9578	-	2DL_9863683	64.566	AT4G11130.1	RNA-dependent RNA polymerase 2 LENGTH=1133	IPR007855 RNA-dependent RNA polymerase, eukaryotic-type	LOC_Os04g39160.1	RNA-dependent RNA polymerase, putative, expressed	0.505442	0.99441	0.377479	0.819549	0.898479	1.52854	1.59548	2.06502	2.00372	4.70558	2.16154	4.71032	3.23737	2.39734	1.16854
Traes_2DL_E9AC1800F	5565	6008	-	2DL_9863976	64.566	UniRef90_R7WBZ5	Bifunctional monodehydroascorbate reductase and carbonic anhydrase nectarin-3 n=2 Tax=Triticeae RepID=R7WBZ5_AEGTA		LOC_Os04g33660.1	bifunctional monodehydroascorbate reductase and carbonic anhydrasenectarin-3 precursor, putative, expressed	0	0.213216	0.300449	4.4773	4.62723	3.82047	4.80437	10.9121	0.186215	2.33116	5.43757	5.96915	0.0893294	0	0
Traes_2DL_65004C5E2	3199	5149	-	2DL_9864329	64.566	sp|P41098|RL34_TOBAC	60S ribosomal protein L34	IPR008195 Ribosomal protein L34Ae	LOC_Os09g24690.1	60S ribosomal protein L34, putative, expressed	85.748	75.0453	77.7437	78.3947	76.6862	14.6569	115.9	68.6136	29.0891	83.3383	36.7592	59.5124	71.7161	19.5599	74.1782
Traes_2DL_6E8DD862E	1920	2625	+	2DL_9864854	64.566	UniRef90_Q7XV37	n=1 Tax=Oryza sativa subsp. japonica RepID=Q7XV37_ORYSJ		LOC_Os04g37880.1	expressed protein	1.81001	19.9064	18.0219	0.420639	4.67626	11.0171	1.99783	11.7994	1.59869	1.66366	1.28369	1.56506	2.83814	1.2446	0
Traes_2DL_7B858F797	1	4702	+	2DL_9864883	64.566	AT5G63860.1	Regulator of chromosome condensation RCC1 family protein LENGTH=440	IPR009091 Regulator of chromosome condensation 1/beta-lactamase-inhibitor protein II	LOC_Os04g35570.1	Regulator of chromosome condensation domain containing protein, expressed	8.16711	5.35198	5.63636	20.7827	16.9787	15.8175	25.822	40.8059	43.0653	78.3005	143.352	344.533	380.969	15.507	13.6663
Traes_2DL_CEE2E684A	1558	3304	-	2DL_9864960	64.566	sp|Q72NX1|RIMP_LEPIC	Ribosome maturation factor RimP	IPR003728 Ribosome maturation factor RimP	LOC_Os04g35760.1	expressed protein	0.352716	0.800951	1.07925	38.5232	9.62976	5.90377	3.15797	3.07031	14.5605	2.09769	2.21171	3.28303	2.60982	0.941237	0.245047
Traes_2DL_E24A915D8	3	3803	-	2DL_9865075	64.566	sp|Q9UK97|FBX9_HUMAN	F-box only protein 9	IPR001810 F-box domain	LOC_Os04g35190.1	OsFBX133 - F-box domain containing protein, expressed	1.40118	5.71672	4.38484	1.69106	3.4954	8.23121	4.03454	3.47815	2.87787	3.62117	3.45881	6.07065	3.12597	3.12789	15.4557
Traes_2DL_C62F515E4	4144	6990	-	2DL_9865288	64.566	sp|P11521|RPOH_SULAC	DNA-directed RNA polymerase subunit H	IPR014381 DNA-directed RNA polymerase RPB5 subunit, eukaryote/virus, IPR020609 Archaeal RpoH /eukaryotic RPB5 RNA polymerase subunit	LOC_Os04g41040.1	DNA-directed RNA polymerases I, II, and III subunit RPABC1, putative, expressed	1.66163	1.73228	1.50711	1.81488	2.37415	3.22164	2.09264	3.64204	3.21744	7.08876	3.75598	8.21642	7.36595	4.2565	6.32929
Traes_2DL_6B3B3AEC6	1856	4267	-	2DL_9865820	64.566	UniRef90_UPI000234E8B7	UPI000234E8B7 related cluster n=1 Tax=unknown RepID=UPI000234E8B7	IPR026206 HAUS augmin-like complex subunit 3	LOC_Os07g08810.1	expressed protein	1.09397	0.929939	1.0501	1.01535	0.968195	0.862197	1.25902	1.37213	0.888918	2.14181	2.4288	1.44121	1.82647	0.244145	0.945053
Traes_2DL_4F35F027D	3939	6836	+	2DL_9865930	64.566	sp|Q99JH1|RP25L_MOUSE	Ribonuclease P protein subunit p25-like protein	IPR002775 DNA/RNA-binding protein Alba-like	LOC_Os04g34940.1	protein of unknown function domain containing protein, expressed	20.8674	14.9138	20.4974	17.1604	11.8425	8.67662	20.7194	7.35549	5.00844	19.4929	15.7423	6.11843	9.55541	8.3158	11.3399
Traes_2DL_C589F34EC	15365	19212	+	2DL_9865930	64.566	sp|P43255|CSN8_ARATH	COP9 signalosome complex subunit 8	IPR011991 Winged helix-turn-helix DNA-binding domain	LOC_Os04g34930.1	COP9 signalosome complex subunit 8, putative, expressed	9.75894	17.2769	14.7266	6.48193	7.33694	6.15157	17.0134	13.4307	7.32783	29.6955	18.9231	27.1635	21.8657	9.5122	9.66423
Traes_2DL_364AC1350	2	363	-	2DL_9866034	64.566	UniRef90_M7Z3M1	Arogenate dehydratase/prephenate dehydratase 6, chloroplastic n=1 Tax=Triticum urartu RepID=M7Z3M1_TRIUA		LOC_Os04g33390.1	prephenate dehydratase domain containing protein, expressed	12.9071	31.9266	50.6699	0.383596	0.756333	0.153709	2.07723	3.65198	1.13074	0.693556	0	0	0	0	0.17189
Traes_2DL_6047E6000	2355	4121	+	2DL_9866667	64.566	sp|Q4KMI4|REEP2_DANRE	Receptor expression-enhancing protein 2	IPR004345 TB2/DP1/HVA22-related protein	LOC_Os04g33880.1	HVA22, putative, expressed	2.46638	8.08092	5.59839	1.50979	1.17565	1.56266	0.372724	1.04269	3.76732	0.258538	3.34287	5.28042	4.77355	2.38387	0.184147
Traes_2DL_9071B96BD	12	2030	+	2DL_9866985	64.566	AT4G38180.1	FAR1-related sequence 5 LENGTH=788	IPR004330 FAR1 DNA binding domain, IPR007527 Zinc finger, SWIM-type, IPR018289 MULE transposase domain	LOC_Os05g30310.1	transposon protein, putative, unclassified, expressed	1.47963	0.975677	0.939014	1.36728	1.65926	0.98631	2.1389	1.26622	1.54484	3.6545	2.78957	3.33114	3.1454	3.50166	3.25982
Traes_2DL_AF092AF67	2535	8508	+	2DL_9866986	64.566	AT2G36350.1	Protein kinase superfamily protein LENGTH=949	IPR011009 Protein kinase-like domain	LOC_Os12g29580.1	AGC_PVPK_like_kin82y.19 - ACG kinases include homologs to PKA, PKG and PKC, expressed	3.18952	4.15148	4.18295	3.32857	5.10732	5.38433	6.75796	5.75221	4.73136	13.8913	10.9427	7.39122	5.80052	3.19941	12.5047
Traes_2DL_C1FAE163C	3403	9363	-	2DL_9866986	64.566	AT1G56560.1	Plant neutral invertase family protein LENGTH=616	IPR008928 Six-hairpin glycosidase-like, IPR024746 Glycosyl hydrolase family 100	LOC_Os04g33490.1	neutral/alkaline invertase, putative, expressed	2.37398	3.41845	4.15828	15.3116	20.6524	35.0448	6.32562	6.96123	10.9037	7.9554	7.56264	10.418	4.83484	2.09701	14.7213
Traes_2DL_40765C6BA	5892	8035	-	2DL_9868253	64.566	AT1G77290.1	Glutathione S-transferase family protein LENGTH=266	IPR010987 Glutathione S-transferase, C-terminal-like, IPR012336 Thioredoxin-like fold	LOC_Os04g35560.1	glutathione S-transferase, putative, expressed	24.834	19.0561	24.1926	3.52759	16.6876	33.6042	10.4809	36.8622	5.43121	8.30074	10.8158	6.81353	26.926	5.38308	0.244321
Traes_2DL_F1D418B10	6477	6904	+	2DL_9868320	64.566	AT3G52820.1	purple acid phosphatase 22 LENGTH=434	IPR008963 Purple acid phosphatase-like, N-terminal	LOC_Os04g33530.1	Ser/Thr protein phosphatase family protein, putative, expressed	0.660385	0.788677	1.13393	0.268366	0.132442	0	0.666268	0.247328	0.1488	0	0.563869	0	0	0	0
Traes_2DL_852DCC60A	27	2741	-	2DL_9868353	64.566	AT3G44680.1	histone deacetylase 9 LENGTH=426	IPR000286 Histone deacetylase superfamily, IPR023801 Histone deacetylase domain	LOC_Os04g33480.1	histone deacetylase, putative, expressed	1.80363	1.88818	2.04224	1.07287	1.80206	2.16786	2.35798	1.81726	1.62654	3.40335	3.47507	4.04495	4.2169	1.91565	2.66601
Traes_2DL_50C732D78	2	3802	+	2DL_9868867	64.566	AT4G01970.1	stachyose synthase LENGTH=876	IPR008811 Glycosyl hydrolases 36, IPR013785 Aldolase-type TIM barrel	LOC_Os04g40520.1	uncharacterized glycosyltransferase, putative, expressed	18.8975	11.1396	11.4251	17.8234	12.8052	11.6292	13.1328	9.21213	5.76957	12.5465	11.7899	7.34106	13.9554	1.20084	0.601201
Traes_2DL_08B896F9B	70	2162	+	2DL_9869220	64.566	AT3G27310.1	plant UBX domain-containing protein 1 LENGTH=251		LOC_Os04g40870.1	alveolar soft part sarcoma chromosome region, candidate 1, putative, expressed	36.8393	17.8124	19.2786	10.5489	14.3479	9.306	24.8644	31.2472	14.6932	22.4421	24.4925	19.0439	21.0743	16.2778	31.5004
Traes_2DL_21505C158	5	4912	+	2DL_9869272	64.566	sp|Q8LAM0|UBP4_ARATH	Ubiquitin carboxyl-terminal hydrolase 4	IPR001394 Ubiquitin carboxyl-terminal hydrolases family 2	LOC_Os04g37950.1	ubiquitin carboxyl-terminal hydrolase domain containing protein, expressed	15.9354	17.9819	18.7312	9.54828	12.4325	17.4883	17.2279	18.6787	12.1023	16.2573	15.5238	15.0197	13.545	9.57202	9.20313
Traes_2DL_69EE502BC	5324	10018	-	2DL_9869272	64.566	sp|Q55081|PHR_SYNY3	Deoxyribodipyrimidine photo-lyase	IPR002081 Cryptochrome/DNA photolyase, class 1	LOC_Os04g37920.1	FAD binding domain of DNA photolyase domain containing protein, expressed	5.40413	9.85282	8.45078	8.82504	17.2784	37.1162	8.58672	11.6495	18.415	7.08805	9.67304	10.6429	7.85904	6.60101	26.8716
Traes_2DL_6EA205A49	6691	6933	+	2DL_9869768	64.566		Unknown protein			nothing found in rice	0.639269	0.349003	0	15.7532	8.36928	3.35253	4.25993	0.718367	7.7066	0.701069	0.801574	0	3.44577	1.45521	0
Traes_2DL_F114B3730	268	2267	+	2DL_9869865	64.566	UniRef90_UPI0002B4CD38	UPI0002B4CD38 related cluster n=1 Tax=unknown RepID=UPI0002B4CD38	IPR007513 Uncharacterised protein family SERF	LOC_Os07g02340.1	expressed protein	241.749	296.895	229.815	128.288	238.817	361.285	193.473	484.533	296.842	332.394	304.595	353.229	361.898	212.946	153.82
Traes_2DL_00B92C0D2	1	453	-	2DL_9870087	64.566	AT3G10560.1	Cytochrome P450 superfamily protein LENGTH=514	IPR001128 Cytochrome P450	LOC_Os04g33370.1	cytochrome P450, putative, expressed	0	0	0.216503	0.748038	1.21735	0	0.972174	0.457842	0.0897326	0.224982	5.59907	0.821144	2.32599	0.153606	0.768306
Traes_2DL_D032C3F85	4	1665	-	2DL_9870400	64.566	UniRef90_M0X1Y4	Aldose 1-epimerase n=3 Tax=Triticeae RepID=M0X1Y4_HORVD	IPR008183 Aldose 1-/Glucose-6-phosphate 1-epimerase, IPR011013 Galactose mutarotase-like domain	LOC_Os02g36600.1	aldose 1-epimerase, putative, expressed	7.25277	10.4177	7.13495	3.42662	1.26239	0.993099	2.33422	2.33342	0.72754	1.07375	1.60987	4.50369	13.6564	1.41562	0.0855007
Traes_2DL_4437706FE	2	2384	+	2DL_9871239	64.566	AT4G05460.1	RNI-like superfamily protein LENGTH=302		LOC_Os04g37590.1	F-box protein FBW2, putative, expressed	0	0	0	0	0	0	0	0.0219415	0.0754869	0.34676	0.756924	3.26908	4.64312	0.0445178	0.0858539
Traes_2DL_21DB375AE	2768	6491	+	2DL_9871239	64.566	sp|Q641Z5|CHAC2_RAT	Cation transport regulator-like protein 2	IPR006840 ChaC-like protein, IPR013024 Butirosin biosynthesis, BtrG-like	LOC_Os04g37580.1	cation transport regulator-like protein 1, putative, expressed	2.57007	4.21585	2.99195	4.65688	3.42015	9.64382	3.94002	9.37464	11.3869	3.72121	19.7114	9.23151	9.91222	1.56122	0
Traes_2DL_041C0E807	4900	6490	-	2DL_9871239	64.566	AT2G03200.1	Eukaryotic aspartyl protease family protein LENGTH=461	IPR001461 Peptidase A1, IPR021109 Aspartic peptidase	LOC_Os04g37570.1	aspartic proteinase nepenthesin precursor, putative, expressed	0.568005	0.206802	0.221219	0.597443	0.290952	0.886768	0.459829	1.38699	1.52082	0.461239	16.7511	0.9025	1.45498	0.18422	0
Traes_2DL_CA1EAD2A3	2	1371	+	2DL_9871672	64.566	AT1G33440.1	Major facilitator superfamily protein LENGTH=601	IPR000109 Proton-dependent oligopeptide transporter family	LOC_Os04g36040.1	peptide transporter PTR2, putative, expressed	3.53231	5.405	16.484	0.430677	0.627514	3.40361	1.25384	1.34616	0.103	0.69779	0.276495	0.129272	0.0746252	0.350372	0
Traes_2DL_DA577AF57	7619	8668	+	2DL_9871754	64.566	sp|O23310|NFYB3_ARATH	Nuclear transcription factor Y subunit B-3	IPR003957 Transcription factor, CBFA/NFYB, DNA topoisomerase, IPR009072 Histone-fold	LOC_Os08g07740.1	histone-like transcription factor and archaeal histone, putative, expressed	0.208596	0.375465	0.78928	0.452937	1.49785	0.105218	0.922934	1.11283	1.82954	0.0903183	0.476531	2.10597	0.24299	0.0232735	0
Traes_2DL_2BC876AA9	1785	5340	+	2DL_9872108	64.566		Unknown protein			nothing found in rice	1.00674	0.802533	0.428206	2.55474	0.973416	0.623113	0.321374	0.162632	2.4667	0.505053	0.633767	0.872004	0.82951	0.162472	0.0728656
Traes_2DL_6EAD0DD1C	8261	10111	-	2DL_9872108	64.566	sp|Q5EA79|GALM_BOVIN	Aldose 1-epimerase	IPR008183 Aldose 1-/Glucose-6-phosphate 1-epimerase, IPR011013 Galactose mutarotase-like domain	LOC_Os02g36600.1	aldose 1-epimerase, putative, expressed	3.13255	6.09307	7.0497	0	0	0	0	0	0	0	0	0	0	0	0
Traes_2DL_FAECD002D	699	4625	-	2DL_9872159	64.566	sp|B2V930|MIAB_SULSY	Dimethylallyladenosine tRNA methylthiotransferase MiaB	IPR007197 Radical SAM, IPR023970 Methylthiotransferase/radical SAM-type protein	LOC_Os04g35480.1	CDK5RAP1, putative, expressed	8.23682	7.0919	8.27424	5.29942	7.21605	5.15598	8.78396	6.68401	6.5347	11.6742	6.68313	9.19605	5.92196	3.83281	8.19339
Traes_2DL_60D449118	32	3707	+	2DL_9872233	64.566	AT3G27540.1	beta-1,4-N-acetylglucosaminyltransferase family protein LENGTH=390	IPR006813 Glycosyl transferase, family 17	LOC_Os04g40150.1	glycosyl transferase family 17 protein, putative, expressed	10.3456	11.4941	11.7579	6.23134	9.25132	9.27625	10.6421	6.80704	6.52316	8.29788	11.214	11.296	12.2541	9.20617	10.6342
Traes_2DL_CDABD0076	327	2630	-	2DL_9872537	64.566	AT2G43630.1	FUNCTIONS IN: molecular_function unknown; INVOLVED IN: biological_process unknown; LOCATED IN: chloroplast thylakoid membrane, chloroplast, nucleus, chloroplast envelope; EXPRESSED IN: 22 plant structures; EXPRESSED DURING: 13 growth stages; BEST Arabidopsis thaliana protein match is: glycine-rich protein . LENGTH=274		LOC_Os04g41580.1	glycine-rich protein, putative, expressed	6.23936	4.88634	5.22285	61.3186	23.0777	12.0196	14.5134	13.984	23.2054	12.3012	14.1781	21.6318	16.0814	3.03319	6.50956
Traes_2DL_DF4808027	405	6566	-	2DL_9872584	64.566	AT3G16560.1	Protein phosphatase 2C family protein LENGTH=493	IPR001932 Protein phosphatase 2C PP2C-like domain, IPR015655 Protein phosphatase 2C	LOC_Os04g33080.2	protein phosphatase 2C, putative, expressed	3.35612	6.02248	6.88888	6.12691	13.5349	22.5352	11.5599	6.326	3.69927	4.0896	5.45486	6.9974	6.04674	2.85871	5.32007
Traes_2DL_AB596F992	307	1249	-	2DL_9872728	64.566	UniRef90_Q7XUW7	n=3 Tax=Oryza sativa RepID=Q7XUW7_ORYSJ	IPR006501 Pectinesterase inhibitor domain	LOC_Os04g36770.1	PME/invertase inhibitor, putative, expressed	0.292767	1.51331	0.18367	0.172542	0.110834	0.202437	0.202263	0.13117	0	0.564756	1.02879	0.0813755	2.72658	2.9899	0
Traes_2DL_485183B12	1981	4311	-	2DL_9872756	64.566	sp|Q9SXZ2|FT_ARATH	Protein FLOWERING LOCUS T	IPR008914 Phosphatidylethanolamine-binding protein PEBP	LOC_Os04g41130.1	osFTL6 FT-Like6 homologous to Flowering Locus T gene; contains Pfam profile PF01161: Phosphatidylethanolamine-binding protein, expressed	1.92206	0.457507	0.700148	1.58598	0	0.036668	0.109852	0	0.0160966	0	0.0645651	0	0	0	0
Traes_2DL_36A851987	1	1606	+	2DL_9872756	64.566	sp|O23337|PP311_ARATH	Pentatricopeptide repeat-containing protein	IPR002885 Pentatricopeptide repeat	LOC_Os04g41120.1	pentatricopeptide, putative, expressed	0.0379801	0.0122588	0.0477559	0.00762797	0.0219762	0	0.136339	0.0138944	0.031751	0.314541	0.192582	0.213402	0.0463672	0	0.0195933
Traes_2DL_C686047CF	4367	8867	-	2DL_9872788	64.566	sp|Q949M2|FABG4_BRANA	3-oxoacyl-[acyl-carrier-protein] reductase 4	IPR002347 Glucose/ribitol dehydrogenase	LOC_Os04g30760.1	3-oxoacyl-reductase, chloroplast precursor, putative, expressed	35.1341	24.053	29.9162	66.4211	38.9723	31.9811	41.2471	27.2957	25.8416	32.2739	38.1616	48.1003	38.8134	20.5449	6.79035
Traes_2DL_C56BC9707	9155	13485	-	2DL_9872838	64.566	AT3G03740.1	BTB-POZ and MATH domain 4 LENGTH=465	IPR008974 TRAF-like, IPR011333 BTB/POZ fold	LOC_Os07g07270.1	MBTB13 - Bric-a-Brac, Tramtrack, Broad Complex BTB domain with Meprin and TRAF Homology MATH domain, expressed	12.1414	16.2464	15.7656	11.6112	12.5604	12.0654	15.7222	16.4662	14.2786	17.6603	18.3624	17.4585	15.6874	14.7612	25.1007
Traes_2DL_205236C6C	4257	7220	+	2DL_9872953	64.566	sp|Q9CPR8|MAGG1_MOUSE	Melanoma-associated antigen G1	IPR002190 MAGE protein	LOC_Os07g05650.1	MAGE-8 antigen-related, putative, expressed	3.4574	3.51641	2.94157	1.54904	2.13971	2.39447	5.00363	3.50134	2.03721	7.16808	3.24867	5.71293	5.09138	2.12046	6.0556
Traes_2DL_1B3AD9F4E	15	1267	+	2DL_9873898	64.566	sp|Q01IS7|INV2_ORYSI	Beta-fructofuranosidase, insoluble isoenzyme 2	IPR008985 Concanavalin A-like lectin/glucanases superfamily	LOC_Os04g33740.1	glycosyl hydrolases, putative, expressed	2.05669	1.8266	1.37036	25.8178	5.49314	0.030454	15.6191	1.26683	0.080015	3.55694	17.9685	85.043	107.008	2.1258	0
Traes_2DL_8E4466C8E	1	482	-	2DL_9873973	64.566	UniRef90_M0X1Y4	Aldose 1-epimerase n=3 Tax=Triticeae RepID=M0X1Y4_HORVD	IPR011013 Galactose mutarotase-like domain	LOC_Os02g36600.1	aldose 1-epimerase, putative, expressed	0	0	0	0	0	0	0	0	0	0.0668281	0	0	5.69723	0	0
Traes_2DL_2C1BC1E82	2594	7330	-	2DL_9873993	64.566	sp|Q7ZV90|PIF1_DANRE	ATP-dependent DNA helicase PIF1	IPR010285 DNA helicase Pif1, IPR027417 P-loop containing nucleoside triphosphate hydrolase	LOC_Os11g47410.1	retrotransposon protein, putative, unclassified, expressed	1.32956	4.3458	2.97507	1.72308	0.96023	1.90815	2.14792	2.72211	3.65131	3.17391	7.46187	4.92208	2.17844	1.13426	1.15586
Traes_2DL_8787DCFD7	2935	13868	+	2DL_9874997	64.566	AT5G51120.2	polyadenylate-binding protein 1 LENGTH=265	IPR012677 Nucleotide-binding, alpha-beta plait	LOC_Os04g24170.2	RNA recognition motif containing protein, putative, expressed	0.406781	5.39102	0	0	0	0	0	0	0	0	0	0	0	0	0
Traes_2DL_61C443C56	5699	7260	+	2DL_9875672	64.566	UniRef90_B9GZS1	NAC domain protein,	IPR003441 NAC domain	LOC_Os04g35660.1	no apical meristem protein, putative, expressed	0.30618	12.1501	8.72299	0.0457537	0.114326	3.40942	0.891661	0.658635	1.72636	0.615409	0.577593	11.1005	0.241282	0.0677166	0.0235338
Traes_2DL_19FE795D8	14	337	+	2DL_9876270	64.566	sp|A7M927|CYB6_CUSGR	Cytochrome b6	IPR016174 Di-haem cytochrome, transmembrane, IPR027387 Cytochrome b/b6-like domain	LOC_Os10g21324.1	cytochrome b6, putative, expressed	0	0	0	0.00913944	0.059473	0.0495341	0	0.00798632	0.0102848	0	0	0	0.00968651	0	0
Traes_2DL_9D04E28C3	1406	6657	+	2DL_9876762	64.566	AT1G70180.2	Sterile alpha motif SAM domain-containing protein LENGTH=460	IPR013761 Sterile alpha motif/pointed domain	LOC_Os04g39090.1	SAM domain containing protein, putative, expressed	10.2953	7.76577	8.20893	5.69672	5.62399	3.71743	9.69654	7.35908	5.13243	12.0901	11.1739	11.7434	10.3769	5.4808	8.54534
Traes_2DL_D6FE35F38	1	5587	-	2DL_9876858	64.566	AT2G19690.2	phospholipase A2-beta LENGTH=148		LOC_Os02g58500.1	phospholipase A2, putative, expressed	2.42829	3.05293	4.01847	2.89947	4.23047	4.01628	3.73727	3.73546	4.25293	4.90069	4.47442	5.36411	3.79744	2.98327	7.18409
Traes_2DL_49F25C5EC	1945	5998	+	2DL_9877147	64.566	sp|P48011|RPAB4_SCHPO	DNA-directed RNA polymerases I, II, and III subunit RPABC4	IPR006591 RNA polymerase archaeal subunit P/eukaryotic subunit RPC10	LOC_Os01g34614.1	DNA directed RNA polymerase, 7 kDa subunit domain containing protein, expressed	28.133	28.0312	34.5941	20.8586	22.9344	24.8217	36.1269	45.3695	41.3252	57.6172	38.4334	47.453	38.3751	14.3927	16.9046
Traes_2DL_2BC61A322	4304	8889	+	2DL_9877444	64.566	AT3G21720.1	isocitrate lyase LENGTH=576	IPR015813 Pyruvate/Phosphoenolpyruvate kinase-like domain	LOC_Os04g31700.1	methylisocitrate lyase 2, putative, expressed	14.9228	8.58084	9.42492	10.2288	6.41871	6.76456	17.3287	13.8102	9.1191	13.1617	14.0572	13.3292	20.1762	14.1346	2.72492
Traes_2DL_6BDDE0062	7166	12307	-	2DL_9877444	64.566	UniRef90_Q01L01	n=3 Tax=Oryza sativa RepID=Q01L01_ORYSA	IPR007454 Uncharacterised protein family UPF0250, IPR027471 YbeD-like domain	LOC_Os04g31690.1	expressed protein	6.85134	2.25251	2.16809	42.3011	28.6003	44.3506	5.27661	13.6041	40.0517	6.98789	7.46043	21.3665	8.96117	1.75596	10.8784
Traes_2DL_B9772E3A6	1	1585	-	2DL_9877467	64.566	UniRef90_Q8LNK9	HAT family dimerisation domain containing protein n=1 Tax=Oryza sativa subsp. japonica RepID=Q8LNK9_ORYSJ	IPR008906 HAT dimerisation domain, C-terminal, IPR012337 Ribonuclease H-like domain, IPR025525 Domain of unknown function DUF4413	LOC_Os10g34860.1	transposon protein, putative, unclassified, expressed	0	0	0	0	0	0	0	0	0	0	0	0	0	0	0
Traes_2DL_2A7F4D87B	9979	15247	-	2DL_9877707	64.566	sp|Q00IB6|CPL4_ARATH	RNA polymerase II C-terminal domain phosphatase-like 4	IPR001357 BRCT domain, IPR004274 NLI interacting factor, IPR023214 HAD-like domain	LOC_Os05g32430.1	NLI interacting factor-like phosphatase, putative, expressed	2.73919	1.8723	2.06862	1.30762	1.38952	1.43132	2.21786	2.19075	1.8665	3.06979	2.4228	3.4819	3.56639	1.26154	2.20942
Traes_2DL_F483F3232	5634	10206	-	2DL_9878042	64.566	AT3G48330.1	protein-l-isoaspartate methyltransferase 1 LENGTH=230	IPR000682 Protein-L-isoaspartateD-aspartate O-methyltransferase	LOC_Os04g40540.1	protein-L-isoaspartate O-methyltransferase, putative, expressed	1.55923	2.31864	2.46131	1.74209	2.75683	22.2286	1.27267	1.45177	1.58496	2.90804	2.07529	4.21327	2.43342	35.4485	41.6353
Traes_2DL_84BB99D98	1	2368	+	2DL_9878180	64.566	sp|B7K0H0|TRPC_CYAP8	Indole-3-glycerol phosphate synthase	IPR013785 Aldolase-type TIM barrel	LOC_Os04g39270.1	indole-3-glycerol phosphate synthase, chloroplast precursor, putative, expressed	5.84705	5.91849	6.05199	43.2709	28.355	25.2599	11.2645	11.2735	25.2889	5.06781	9.48334	6.52175	4.7956	0.393745	0.137842
Traes_2DL_009AAFCB8	10472	15569	+	2DL_9878526	64.566	sp|Q8N8Q9|NIPA2_HUMAN	Magnesium transporter NIPA2	IPR008521 Magnesium transporter NIPA	LOC_Os04g30450.1	DUF803 domain containing, putative, expressed	0	0	0	0	0	0	0.0123865	0	0.0145008	0.0961186	0.39335	1.50879	0.381247	0.0915464	0
Traes_2DL_3ACB7FA97	1	3053	+	2DL_9878960	64.566	AT5G49650.1	xylulose kinase-2 LENGTH=558	IPR018485 Carbohydrate kinase, FGGY, C-terminal	LOC_Os12g43664.1	FGGY family of carbohydrate kinases, putative, expressed	2.60425	3.70527	2.80428	1.18073	1.05422	3.32909	1.87135	3.73367	2.63174	3.35275	2.80866	3.86432	4.218	0.895287	5.54505
Traes_2DL_5272D16C6	1271	6161	+	2DL_9879084	64.566	sp|Q6Y7W6|PERQ2_HUMAN	PERQ amino acid-rich with GYF domain-containing protein 2	IPR003169 GYF	LOC_Os07g04530.1	GYF domain containing protein, putative, expressed	4.33968	4.70644	4.52591	4.34034	5.11131	3.44166	7.63786	2.97908	3.19642	7.61614	5.44647	7.29691	6.24178	8.1054	6.26623
Traes_2DL_3961BD2ED	6276	10702	+	2DL_9879084	64.566	AT5G42950.1	GYF domain-containing protein LENGTH=1714		LOC_Os07g04530.1	GYF domain containing protein, putative, expressed	12.6105	10.8147	13.1737	10.1855	12.9049	9.05881	18.1886	12.9934	9.2108	19.4723	14.0123	17.8339	17.1646	15.8806	21.4717
Traes_2DL_70C7E83BE	8102	8332	+	2DL_9879177	64.566		Unknown protein			nothing found in rice	0	0	0	0	0	0	0	0	0	0	0	0	0	0	0
Traes_2DL_3DEA3B551	2745	2927	+	2DL_9879332	64.566		Unknown protein			nothing found in rice	0	0	0	0	0	0	0	0	0	0	0	0	0	0	0
Traes_2DL_0ECD7F182	6353	8250	-	2DL_9879359	64.566	AT3G57280.1	Transmembrane proteins 14C LENGTH=226	IPR005349 Uncharacterised protein family UPF0136, Transmembrane	LOC_Os04g39450.1	expressed protein	4.09366	4.7916	4.73795	3.65784	6.67974	9.71736	6.83409	7.53817	6.11129	6.94661	5.15189	11.8184	8.35106	2.77642	8.23162
Traes_2DL_EF795BD9F	2	11799	+	2DL_9879752	64.566	AT3G44730.1	kinesin-like protein 1 LENGTH=1087	IPR001752 Kinesin, motor domain, IPR027417 P-loop containing nucleoside triphosphate hydrolase, IPR027640 Kinesin-like protein	LOC_Os02g53520.1	kinesin motor domain containing protein, putative, expressed	5.82455	2.91498	4.06309	1.74874	3.69704	0.135568	9.58471	5.32842	2.48639	10.3827	5.8593	3.88019	5.23362	8.36022	0.522997
Traes_2DL_0E4933A40	12022	13009	-	2DL_9880089	64.566	UniRef90_B7E8C3	cDNA clone:001-113-A07, full insert sequence n=3 Tax=Oryza RepID=B7E8C3_ORYSJ		LOC_Os04g40640.1	expressed protein	3.87788	6.1249	6.05021	0.0737589	0	0	0.792755	0.37044	0	0.430724	0	0	0.263452	0.682063	0.38227
Traes_2DL_FD379860A	14319	15814	-	2DL_9880089	64.566	sp|P0CQ27|ATP23_CRYNB	Mitochondrial inner membrane protease ATP23	IPR019165 Peptidase M76, ATP23	LOC_Os12g19090.1	metalloprotease ATP23, putative, expressed	6.80583	5.22411	5.70995	3.07892	3.94845	1.12356	10.3535	4.72259	1.7346	7.85345	5.19558	4.20175	5.48785	2.30356	1.72805
Traes_2DL_184AA7BB5	5820	11583	-	2DL_9880220	64.566	sp|A8N0V8|GET3_COPC7	ATPase GET3	IPR016300 Arsenical pump ATPase, ArsA/GET3, IPR025723 Anion-transporting ATPase-like domain, IPR027417 P-loop containing nucleoside triphosphate hydrolase	LOC_Os02g51100.1	arsenical pump-driving ATPase, putative, expressed	5.15675	2.62503	3.05863	5.94063	3.16016	0.26746	4.90376	2.53393	1.82712	5.08066	1.39077	4.27134	4.24073	0.514655	2.21293
Traes_2DL_EF1B14C40	2504	5868	-	2DL_9880464	64.566		Unknown protein			nothing found in rice	1.30312	0.757853	0.850729	0.718372	0.851758	1.05965	1.15211	1.82909	1.80297	1.57375	1.9486	1.90638	1.83384	0.507527	1.98807
Traes_2DL_1D993E896	464	8192	-	2DL_9881148	64.566	AT1G52825.1	unknown protein; FUNCTIONS IN: molecular_function unknown; INVOLVED IN: biological_process unknown; LOCATED IN: endomembrane system;		LOC_Os07g08410.1	expressed protein	19.068	17.5622	13.8927	16.9763	14.9867	22.2889	19.2752	22.9012	23.6029	15.2531	17.1667	25.6003	22.74	8.19031	16.8039
Traes_2DL_4F5623EF3	2	3633	+	2DL_9881214	64.566	UniRef90_UPI000234F4FE	UPI000234F4FE related cluster n=1 Tax=unknown RepID=UPI000234F4FE		LOC_Os04g37750.1	expressed protein	4.74314	2.07488	2.03583	10.9975	4.37252	2.95863	4.44423	8.64017	22.7579	6.91416	2.71443	6.88403	3.81146	2.86515	1.07151
Traes_2DL_865292483	4114	6824	+	2DL_9881214	64.566	UniRef90_Q7XV48	n=1 Tax=Oryza sativa subsp. japonica RepID=Q7XV48_ORYSJ		LOC_Os04g37760.1	expressed protein	16.0006	2.54817	3.16841	2.24496	0.158547	0	2.88014	2.524	0.0732053	0.173149	0.0436211	0	0.786995	0	0
Traes_2DL_033AD95A5	10134	15729	+	2DL_9881214	64.566	UniRef90_Q7XV48	n=1 Tax=Oryza sativa subsp. japonica RepID=Q7XV48_ORYSJ	IPR000489 Pterin-binding	LOC_Os04g37760.1	expressed protein	0.913245	0.0333536	0.0163392	159.486	126.481	1.19662	3.69685	0.396399	0	0.0928845	0	0.0776153	0.0489102	0	0
Traes_2DL_F7EC1D1A0	3003	7526	-	2DL_9881411	64.566	AT1G34750.1	Protein phosphatase 2C family protein LENGTH=282	IPR001932 Protein phosphatase 2C PP2C-like domain, IPR015655 Protein phosphatase 2C	LOC_Os04g37904.1	protein phosphatase 2C, putative, expressed	18.986	25.8853	28.905	5.6968	26.471	42.5604	7.31451	20.0821	14.4676	12.4075	8.75956	9.72083	17.142	3.72712	20.3386
Traes_2DL_97C84F6D5	7277	11401	+	2DL_9882061	64.566	AT3G50660.1	Cytochrome P450 superfamily protein LENGTH=513	IPR001128 Cytochrome P450	LOC_Os04g39430.1	cytochrome P450, putative, expressed	5.0307	7.50075	7.26251	0.479313	0.486141	0.0305959	0.568762	0.326892	0.0411066	2.80228	4.96204	1.89123	0.0843206	0.794763	1.604
Traes_2DL_DE9AD5892	816	5251	-	2DL_9882367	64.566	sp|Q8EU05|CLPB_OCEIH	Chaperone protein ClpB	IPR001270 ClpA/B family, IPR004176 Clp, N-terminal, IPR019489 Clp ATPase, C-terminal, IPR027417 P-loop containing nucleoside triphosphate hydrolase, IPR028299 ClpA/B, conserved site 2	LOC_Os02g32520.1	ERD1 protein, chloroplast precursor, putative, expressed	3.16747	3.46313	3.60745	7.79372	8.53948	12.923	3.60616	6.98812	10.3733	3.76768	4.43175	4.62751	4.54629	5.01017	2.07466
Traes_2DL_CDE00B235	441	7639	-	2DL_9882715	64.566	sp|Q8GT66|TIC40_PEA	Protein TIC 40, chloroplastic	IPR006636 Heat shock chaperonin-binding	LOC_Os04g35900.1	translocon Tic40, putative, expressed	12.8562	13.1029	14.5727	65.4289	37.2221	22.4281	38.0515	22.1508	15.3139	26.5278	20.1713	18.2635	21.1653	9.19874	17.8864
Traes_2DL_5408D9013	7913	10185	-	2DL_9882715	64.566	sp|Q568R1|NSRP1_DANRE	Nuclear speckle splicing regulatory protein 1	IPR018612 Domain of unknown function DUF2040	LOC_Os04g35910.1	coiled-coil domain-containing protein 55, putative, expressed	12.1025	5.62888	12.019	7.91297	8.93675	8.41013	10.8599	10.328	13.0692	13.9954	11.4251	14.285	12.525	4.05322	41.8368
Traes_2DL_1B1C3D8DC	1	5357	+	2DL_9882721	64.566	AT4G05190.1	kinesin 5 LENGTH=790	IPR001752 Kinesin, motor domain, IPR027417 P-loop containing nucleoside triphosphate hydrolase, IPR027640 Kinesin-like protein	LOC_Os07g01490.1	kinesin motor domain containing protein, putative, expressed	16.4403	8.15197	12.6381	11.555	8.18215	1.55613	26.2855	7.42423	2.95899	44.1206	10.8456	6.561	13.2354	1.62344	0.0490289
Traes_2DL_7561A9648	3462	8205	-	2DL_9883146	64.566	sp|P47816|PDCD2_RAT	Programmed cell death protein 2	IPR002893 Zinc finger, MYND-type, IPR007320 Programmed cell death protein 2, C-terminal	LOC_Os03g18830.2	programmed cell death protein 2, putative, expressed	2.9904	2.22737	2.69143	2.3845	3.63304	1.35038	5.23916	4.63308	2.33326	10.5723	5.41536	4.09216	5.87538	1.5202	4.56309
Traes_2DL_9741F75DC	13840	15475	-	2DL_9883271	64.566	sp|O48609|RRP3_HORVU	30S ribosomal protein 3, chloroplastic	IPR006924 Ribosomal protein PSRP-3/Ycf65	LOC_Os04g38750.1	plastid-specific 30S ribosomal protein 3, chloroplast precursor, putative, expressed	1.86458	3.20814	2.53994	376.011	124.049	67.9372	23.3007	31.9891	147.796	13.0667	25.4558	25.2846	42.4726	5.03385	1.56519
Traes_2DL_498E38E73	19364	19901	-	2DL_9883271	64.566	UniRef90_M8AUH1	Transcription factor MYB39 n=1 Tax=Triticum urartu RepID=M8AUH1_TRIUA		LOC_Os04g38740.1	MYB family transcription factor, putative, expressed	0	0	0	3.44278	2.73688	0	1.40529	2.43683	0	7.1605	19.1074	4.55869	22.2317	1.15717	0
Traes_2DL_F0BFAEE0F	1534	3050	+	2DL_9883553	64.566	UniRef90_Q9LXI8	Protein little zipper 3 n=1 Tax=Arabidopsis thaliana RepID=Q9LXI8_ARATH		LOC_Os04g33560.1	expressed protein	0.02818	0	0	0.170127	0.525234	0	1.31005	3.15253	0	3.08653	0.358021	0.19343	0.867247	0.0629311	0
Traes_2DL_568082CD4	4	2480	+	2DL_9883830	64.566	sp|Q86A88|DYL_DICDI	Dynein light chain, cytoplasmic	IPR001372 Dynein light chain, type 1/2	LOC_Os04g38880.1	dynein light chain type 1 domain containing protein, expressed	4.52512	4.99729	3.38459	0.407398	0.903788	1.58449	3.46298	4.24868	1.59945	7.99751	1.53144	3.52588	0.418767	0.968376	8.11156
Traes_2DL_06E6A2543	2008	8781	+	2DL_9884045	64.566	AT5G40760.1	glucose-6-phosphate dehydrogenase 6 LENGTH=515	IPR001282 Glucose-6-phosphate dehydrogenase	LOC_Os02g38840.2	glucose-6-phosphate 1-dehydrogenase, cytoplasmic isoform, putative, expressed	283.7	223.489	246.834	64.5383	49.5273	19.0886	144.748	230.624	183.409	87.0974	206.378	64.5375	219.699	41.8674	63.309
Traes_2DL_B7F8FFEB9	437	2640	+	2DL_9884151	64.566	sp|P56333|IF5A1_SOLTU	Eukaryotic translation initiation factor 5A-1/2	IPR001884 Translation elongation factor IF5A	LOC_Os07g40580.1	eukaryotic translation initiation factor 5A, putative, expressed	398.487	563.107	476.034	366.292	320.526	235.491	511.892	549.503	239.963	423.967	401.653	389.39	354.406	150.291	353.603
Traes_2DL_C5363E040	3729	4753	+	2DL_9884336	64.566	UniRef90_B6TQK5	Adenylate cyclase n=4 Tax=Andropogoneae RepID=B6TQK5_MAIZE		LOC_Os08g20400.1	adenylate cyclase family protein, expressed	2.97884	3.43017	4.46497	1.86835	2.61811	2.80776	3.18872	6.76882	4.27953	8.32368	7.63925	8.87448	5.26704	2.8725	2.5033
Traes_2DL_84AD3F38F1	1218	1477	-	2DL_9884362	64.566		Unknown protein			nothing found in rice	0	0	0	0	0	0	0	0	0	0	0	0	0	0	0
Traes_2DL_8F5283229	572	4276	-	2DL_9884526	64.566	sp|Q00G37|KSL7_ORYSI	Ent-cassa-12,15-diene synthase	IPR001906 Terpene synthase, N-terminal domain	LOC_Os04g52230.1	ent-kaurene synthase, chloroplast precursor, putative, expressed	17.5392	10.4818	13.9927	11.7655	12.2376	9.51497	23.5124	18.3735	15.0485	20.5589	23.7104	15.8128	8.59341	3.08187	12.781
Traes_2DL_9AD532712	1442	7424	+	2DL_9884693	64.566	AT5G08630.1	DDT domain-containing protein LENGTH=723	IPR013136 WSTF/Acf1/Cbp146, IPR018501 DDT domain superfamily	LOC_Os02g35100.1	DDT domain containing protein, putative, expressed	9.20784	6.48519	7.78916	3.9133	5.13795	2.2697	13.1716	5.36264	3.0432	19.9291	6.6996	11.1312	9.55255	4.71065	10.3466
Traes_2DL_057360AAF	1	8599	-	2DL_9884924	64.566	AT3G26560.1	ATP-dependent RNA helicase, putative LENGTH=1168	IPR001650 Helicase, C-terminal, IPR007502 Helicase-associated domain, IPR011709 Domain of unknown function DUF1605, IPR014001 Helicase, superfamily 1/2, ATP-binding domain, IPR027417 P-loop containing nucleoside triphosphate hydrolase	LOC_Os04g35260.1	DEAD/DEAH box helicase domain containing protein, expressed	3.49677	6.37316	4.99214	2.73816	2.54848	6.02186	7.03111	6.50476	6.18886	7.57982	7.14986	8.0386	5.39768	2.01506	4.70596
Traes_2DL_8FD45C252	1	7330	-	2DL_9884970	64.566	UniRef90_Q7XQM5	n=5 Tax=Oryza RepID=Q7XQM5_ORYSJ		LOC_Os04g39560.1	expressed protein	4.02629	3.09748	3.89661	2.50847	2.46532	2.30078	4.60595	4.1489	5.69588	2.88306	3.34896	5.37184	5.52506	2.25243	5.18855
Traes_2DL_23050F818	803	2587	+	2DL_9885650	64.566	sp|Q8VBT9|ASPC1_MOUSE	Tether containing UBX domain for GLUT4		LOC_Os04g40870.1	alveolar soft part sarcoma chromosome region, candidate 1, putative, expressed	2.02143	0.740617	1.08556	0.362326	1.04636	0.823435	2.08819	1.55886	0.618616	1.68352	1.0472	2.25703	1.61703	1.13247	2.24999
Traes_2DL_631777C52	727	2598	+	2DL_9885926	64.566	AT5G54900.1	RNA-binding protein 45A LENGTH=387	IPR012677 Nucleotide-binding, alpha-beta plait	LOC_Os03g37270.1	RNA recognition motif containing protein, putative, expressed	6.78282	2.8114	4.99988	2.01598	1.23503	0.893162	7.16902	2.85593	2.65591	10.6975	6.53348	7.27791	6.7712	6.1071	1.93416
Traes_2DL_4BC8DD84A	10931	19471	+	2DL_9885998	64.566	AT5G61960.1	MEI2-like protein 1 LENGTH=915	IPR007201 RNA recognition motif 2, IPR012677 Nucleotide-binding, alpha-beta plait	LOC_Os02g31290.2	AML1, putative, expressed	19.7927	16.1724	18.6906	12.4359	17.6645	16.4423	26.0001	31.5411	46.1652	22.8206	29.3307	48.8922	55.5954	10.9902	16.0448
Traes_2DL_38738FFB7	3	358	+	2DL_9886007	64.566	sp|A1EA53|RR7_AGRST	30S ribosomal protein S7, chloroplastic	IPR000235 Ribosomal protein S5/S7, IPR023798 Ribosomal protein S7 domain	LOC_Os10g21372.1	chloroplast 30S ribosomal protein S7, putative, expressed	0	0	0	0	0	0	0	0	0	0	0	0	0	0	0
Traes_2DL_BE5A2ECE6	996	5289	-	2DL_9886007	64.566	UniRef90_C1H5J3	ZZ type zinc finger domain-containing protein n=3 Tax=Paracoccidioides RepID=C1H5J3_PARBA	IPR000433 Zinc finger, ZZ-type	LOC_Os04g40090.1	zinc finger, ZZ type family protein, expressed	4.65446	12.2638	11.3305	6.87333	10.2686	26.5186	20.603	22.4815	15.8168	46.6783	41.5025	48.6573	38.9544	69.0567	86.3476
Traes_2DL_76A8645E7	4964	5717	+	2DL_9886094	64.566	UniRef90_UPI000234E1F1	UPI000234E1F1 related cluster n=1 Tax=unknown RepID=UPI000234E1F1	IPR006912 Harbinger transposase-derived protein, plant	LOC_Os12g12680.1	transposon protein, putative, Pong sub-class, expressed	0.0553755	0.00896292	0.0144241	0.02084	0.07363	0.0747809	0.0178004	0	0.0326505	0.0158711	0.0696638	0.0210888	0.014046	0	0.0143377
Traes_2DL_ED34C6544	6522	7421	-	2DL_9886094	64.566	UniRef90_Q0JM26	protein n=1 Tax=Oryza sativa subsp. japonica RepID=Q0JM26_ORYSJ		LOC_Os10g27370.1	transposon protein, putative, Pong sub-class, expressed	0.0171375	0.0168057	0.105342	0	0	0	0	0	0.114776	0.159061	0	0	0	0	0
Traes_2DL_BE6923314	1	3898	-	2DL_9886321	64.566	AT4G29750.1	CRS1 / YhbY CRM domain-containing protein LENGTH=841	IPR001890 RNA-binding, CRM domain	LOC_Os04g41550.1	CRS1/YhbY domain containing protein, putative, expressed	0.894534	0.522343	0.940742	1.15592	2.7033	7.71773	1.52773	1.18115	1.34906	1.4503	2.19414	3.80946	1.84446	0.530862	0.947392
Traes_2DL_3DA0580EA	1	612	+	2DL_9886321	64.566	UniRef90_B6TXF7	Salt tolerance-like protein n=4 Tax=Andropogoneae RepID=B6TXF7_MAIZE		LOC_Os04g41560.2	B-box zinc finger family protein, putative, expressed	0.191655	0.293798	0.340615	2.5502	10.5332	34.9871	2.86521	3.55819	5.05702	1.08933	8.62132	16.6496	7.08028	1.57175	2.68618
Traes_2DL_E1E8E26E3	2987	4522	+	2DL_9886480	64.566	AT5G54270.1	light-harvesting chlorophyll B-binding protein 3 LENGTH=265	IPR022796 Chlorophyll A-B binding protein, IPR023329 Chlorophyll a/b binding protein domain	LOC_Os04g38410.1	chlorophyll A-B binding protein, putative, expressed	0.124105	0.311386	0.150853	479.739	685.726	426.962	42.9037	59.435	291.955	35.5405	106.345	47.0694	67.9504	4.64877	0.0113119
Traes_2DL_C1D7C8F5E	1347	4130	+	2DL_9886610	64.566	UniRef90_UPI00023B1E11	UPI00023B1E11 related cluster n=1 Tax=unknown RepID=UPI00023B1E11		LOC_Os07g15280.1	expressed protein	1.9364	1.06584	1.7631	1.74695	0.967466	0.349305	2.15333	1.30336	0.341225	3.13486	1.09708	1.5529	1.64556	0.182529	15.2303
Traes_2DL_10C74B50E	4290	9382	-	2DL_9886610	64.566	AT1G05970.2	RNA-binding RRM/RBD/RNP motifs family protein LENGTH=200	IPR012677 Nucleotide-binding, alpha-beta plait	LOC_Os07g15270.1	RNA-binding region RNP-1, putative, expressed	1.91662	1.39929	1.88944	0.91399	1.07308	1.16472	1.60093	1.44375	2.13917	1.97018	1.82022	2.2105	2.4975	3.13486	2.05157
Traes_2DL_89AC9E335	1329	8114	-	2DL_9887817	64.566	AT5G39250.1	F-box family protein LENGTH=252	IPR001810 F-box domain	LOC_Os03g30920.1	OsFBX95 - F-box domain containing protein, expressed	4.15926	5.69953	4.86912	3.08473	2.67319	2.38278	5.35312	5.51899	5.13678	5.74606	6.83079	6.19521	4.80866	4.96247	3.07979
Traes_2DL_A896F63CE	8184	8514	-	2DL_9887817	64.566	sp|Q3E9N1|PP359_ARATH	Pentatricopeptide repeat-containing protein At4g39952, mitochondrial		LOC_Os04g38980.1	pentatricopeptide, putative, expressed	0.127993	0	0.757411	0	0	0	0.282435	0	0	0	0	0	0.165348	0.288747	0
Traes_2DL_2249C5E82	2	9735	-	2DL_9888122	64.566	AT5G63860.1	Regulator of chromosome condensation RCC1 family protein LENGTH=440	IPR009091 Regulator of chromosome condensation 1/beta-lactamase-inhibitor protein II, IPR020683 Ankyrin repeat-containing domain	LOC_Os07g07080.1	regulator of chromosome condensation/beta-lactamase-inhibitor protein II, putative, expressed	4.77687	4.60648	4.89565	5.02895	4.29871	4.04037	6.88346	6.11118	4.86039	12.9021	11.7475	16.5413	9.30424	7.63258	13.9441
Traes_2DL_DB868EAE8	790	2549	-	2DL_9888231	64.566	AT2G32540.1	cellulose synthase-like B4 LENGTH=755	IPR005150 Cellulose synthase	LOC_Os10g20090.1	CSLH1 - cellulose synthase-like family H, expressed	0.0299836	0.0290729	0.0142006	3.77688	11.2708	61.7941	0.161545	0.625634	7.52396	0.129632	0.988561	4.89871	0.146602	0.0668648	15.0101
Traes_2DL_330E8603B	548	2324	-	2DL_9888889	64.566	UniRef90_G7L1V8	Aldo/keto-reductase family protein n=9 Tax=Medicago RepID=G7L1V8_MEDTR	IPR001395 Aldo/keto reductase, IPR023210 NADP-dependent oxidoreductase domain	LOC_Os04g27060.1	oxidoreductase, aldo/keto reductase family protein, putative, expressed	1.45151	2.69138	3.21574	0.0342945	0.088227	1.42307	0.0307073	0.0313057	0	0	0	0	0.0349668	0.190295	0.789647
Traes_2DL_7D8E506B2	3548	3995	+	2DL_9888929	64.566		Unknown protein			nothing found in rice	3.28166	1.18863	1.99192	1.10173	0.745047	2.64224	0.305052	1.08947	2.65573	0	0.356812	1.17376	0.87887	0.469865	0
Traes_2DL_4BB0ADC221	1340	6726	-	2DL_9889069	64.566	AT5G64550.1	loricrin-related LENGTH=634		LOC_Os04g38525.1	expressed protein	15.8248	30.2331	31.0335	2.96986	15.4794	35.6842	14.5641	26.9887	18.6137	19.6044	23.6933	39.6431	44.1862	25.964	0.637331
Traes_2DL_447983A18	6123	8602	+	2DL_9889121	64.566	UniRef90_Q7XV48	n=1 Tax=Oryza sativa subsp. japonica RepID=Q7XV48_ORYSJ		LOC_Os04g37760.1	expressed protein	0.995415	2.02032	1.96011	0.228834	0.328285	0.239795	0.178444	0.590427	1.7987	0.077029	0.300957	2.21591	3.40155	31.7917	0.424202
Traes_2DL_844ADB53A	3396	11477	-	2DL_9889523	64.566	sp|Q5MJ12|FXL16_RAT	F-box/LRR-repeat protein 16	IPR006553 Leucine-rich repeat, cysteine-containing subtype	LOC_Os04g42470.4	regulatory subunit, putative, expressed	1.48839	0.0555034	2.03262	0.638616	0.956081	5.11252	1.14825	1.71276	2.70675	0	0.557168	3.34827	0.7367	4.17645	7.54233
Traes_2DL_1D53410DC	1797	5580	+	2DL_9889828	64.566	AT5G63890.2	histidinol dehydrogenase LENGTH=466	IPR012131 Histidinol dehydrogenase, IPR016161 Aldehyde/histidinol dehydrogenase	LOC_Os01g13190.1	histidinol dehydrogenase, chloroplast precursor, putative, expressed	23.0402	18.6704	17.335	30.64	24.0609	25.3274	15.1481	18.0719	31.8675	17.0652	11.1544	22.5625	18.7724	7.23605	28.4762
Traes_2DL_2924C6399	1945	10120	-	2DL_9890036	64.566	AT5G49890.1	chloride channel C LENGTH=779	IPR001807 Chloride channel, voltage gated	ChrSy.fgenesh.mRNA.37	expressed protein	25.8176	17.3497	18.6302	12.1521	26.6678	20.8775	29.8058	31.946	12.8552	10.8419	14.1404	20.498	23.012	2.74672	0.483611
Traes_2DL_6C0E55D05	4822	5238	-	2DL_9890210	64.566	sp|Q9SIK2|RS252_ARATH	40S ribosomal protein S25-2	IPR004977 Ribosomal protein S25	LOC_Os09g39540.1	40S ribosomal protein S25, putative, expressed	0	0	0	0	0	0	0	0	0	0	0	0	0	0	0
Traes_2DL_37980130B	1724	2171	-	2DL_9890750	64.566		Unknown protein		LOC_Os02g32469.1	expressed protein	0	0	0	0	0	0	0	0	0	0	0	0	0	0	0
Traes_2DL_E5836C740	2701	2908	-	2DL_9891096	64.566	UniRef90_Q6K8M3	Cytokinin inducible protein-like n=1 Tax=Oryza sativa subsp. japonica RepID=Q6K8M3_ORYSJ		LOC_Os11g21960.1	retrotransposon protein, putative, unclassified, expressed	0	0	0	0	0	0	0	0	0	0	0	0	0	0	0
Traes_2DL_AD34A7228	4606	8089	-	2DL_9891475	64.566	sp|Q9SRT2|BH062_ARATH	Transcription factor bHLH62	IPR011598 Myc-type, basic helix-loop-helix bHLH domain	LOC_Os04g28280.1	BEE 3, putative, expressed	4.43377	14.591	9.05014	0.874271	1.11801	0.0152165	2.29021	3.30507	4.06894	0.247414	7.19694	0.520787	1.48599	0.0471679	0
Traes_2DL_B483522CE	1946	2753	-	2DL_9891572	64.566	AT1G14870.1	PLANT CADMIUM RESISTANCE 2 LENGTH=152	IPR006461 Uncharacterised protein family Cys-rich	LOC_Os02g36940.1	uncharacterized Cys-rich domain containing protein, putative, expressed	0.058097	0.113595	0.0848138	0	0	0	0	0.128097	0.774758	0	0.0738205	0.532248	0.25043	0	0
Traes_2DL_355E90C65	3696	8538	-	2DL_9891739	64.566	AT1G10940.2	Protein kinase superfamily protein LENGTH=371	IPR011009 Protein kinase-like domain	LOC_Os04g35240.1	CAMK_CAMK_like.25 - CAMK includes calcium/calmodulin depedent protein kinases, expressed	41.1347	31.1202	34.6524	21.4764	13.0804	8.51116	25.6414	44.1602	84.6149	20.6786	22.9261	32.8914	46.8193	18.0168	31.4637
Traes_2DL_AD6D720F8	9	4885	-	2DL_9891897	64.566	sp|P09122|DPO3X_BACSU	DNA polymerase III subunit gamma/tau	IPR012763 DNA polymerase III, subunit gamma/ tau, IPR027417 P-loop containing nucleoside triphosphate hydrolase	LOC_Os12g19180.1	ATP binding protein, putative, expressed	3.13977	2.15208	2.54151	0.885519	1.0783	0	3.69328	1.32194	0.00756823	5.502	1.81704	1.03991	0.229789	1.18235	0.89201
Traes_2DL_D7F247191	2	10010	+	2DL_9891958	64.566	UniRef90_UPI000234EFC4	UPI000234EFC4 related cluster n=1 Tax=unknown RepID=UPI000234EFC4	IPR016024 Armadillo-type fold		nothing found in rice	1.28107	2.06172	1.66638	1.21406	2.10821	2.02113	2.28049	1.9225	2.21201	3.16275	2.48842	3.16073	2.46698	1.20661	2.86914
Traes_2DL_7399173C7	348	5063	-	2DL_9892165	64.566	sp|Q40024|BADH_HORVU	Betaine aldehyde dehydrogenase	IPR016161 Aldehyde/histidinol dehydrogenase	LOC_Os04g39020.1	aldehyde dehydrogenase, putative, expressed	0	8.05554	0	0	0	0	0	0	0	0	0	0	0	0	0
Traes_2DL_C2A5DAC13	1032	4291	+	2DL_9892533	64.566	AT3G14080.1	Small nuclear ribonucleoprotein family protein LENGTH=128	IPR010920 Like-Sm LSM domain	LOC_Os04g36810.1	LSM domain containing protein, expressed	18.8098	16.3754	18.8311	12.913	10.2046	10.9659	18.735	15.2111	12.872	23.8198	18.1623	22.0378	21.9777	14.0429	7.41911
Traes_2DL_20D358BB3	3	2910	+	2DL_9893267	64.566	sp|Q54WR5|CCD94_DICDI	Coiled-coil domain-containing protein 94 homolog	IPR007590 CWC16 protein	LOC_Os01g40610.1	coiled-coil domain-containing protein, putative, expressed	18.7513	15.1931	15.1671	9.5015	9.91069	10.3193	17.5677	14.2463	12.2058	16.2003	13.5157	12.4341	13.2261	10.5958	13.3706
Traes_2DL_AD3D13C6A	1383	1664	+	2DL_9893712	64.566	AT5G47860.1	Protein of unknown function DUF1350 LENGTH=431		LOC_Os04g33280.3	expressed protein	0.972073	0	0.768578	1.90816	0.477728	1.15296	0.862487	1.53796	0.554048	0.859173	1.48745	0.517263	0.256266	0.440684	0.332889
Traes_2DL_4CA1F7748	22	8175	+	2DL_9893731	64.566	AT2G33490.1	hydroxyproline-rich glycoprotein family protein LENGTH=623	IPR027267 Arfaptin homology AH domain/BAR domain	LOC_Os04g32370.1	hydroxyproline-rich glycoprotein family protein, putative, expressed	8.74326	5.19759	6.39216	1.69205	5.31813	7.15361	1.13088	2.80946	2.20716	0.932913	0.839463	2.58716	2.79031	1.48038	1.6488
Traes_2DL_038EB5BDF	1551	3163	-	2DL_9893883	64.566	AT5G22310.1	unknown protein; BEST Arabidopsis thaliana protein match is: unknown protein . LENGTH=481		LOC_Os04g31400.1	expressed protein	1.06982	0.869087	0.997314	0.573454	0.450179	0.018898	1.62676	1.21792	0.0988524	2.27932	2.94914	0.126303	0.0962279	0.11743	0.0288959
Traes_2DL_B5576B8FC	4173	10655	+	2DL_9894009	64.566	sp|Q8L840|RQL4A_ARATH	ATP-dependent DNA helicase Q-like 4A	IPR004589 DNA helicase, ATP-dependent, RecQ type, IPR027417 P-loop containing nucleoside triphosphate hydrolase	LOC_Os04g35420.1	helicase conserved C-terminal domain containing protein, expressed	0.183065	0.0607933	0.0633263	0.295948	0.144173	0	0.864685	0.0678597	0.0794815	0.733807	0.311523	0.29017	0.305829	0	0.097338
Traes_2DL_3B351BA27	13678	18418	+	2DL_9894653	64.566	sp|Q6DW74|DGDG1_LOTJA	Digalactosyldiacylglycerol synthase 1, chloroplastic	IPR001296 Glycosyl transferase, family 1	LOC_Os04g34000.1	digalactosyldiacylglycerol synthase, chloroplast precursor, putative, expressed	0.158976	0.135087	0.255253	3.56392	6.70955	14.2936	1.35658	3.04806	8.33616	4.32066	8.5002	11.136	9.32068	6.43798	0.237075
Traes_2DL_61B54B8C5	4104	5116	-	2DL_9895163	64.566	AT4G10300.1	RmlC-like cupins superfamily protein LENGTH=134	IPR014710 RmlC-like jelly roll fold	LOC_Os04g36760.1	enzyme of the cupin superfamily protein, putative, expressed	2.60834	8.69925	5.33164	33.62	29.0548	52.0697	6.36457	7.60464	27.0577	8.13708	10.6104	15.3179	17.2509	5.71457	6.60663
Traes_2DL_BD8048C15	1451	7486	+	2DL_9895389	64.566	AT5G22220.2	E2F transcription factor 1 LENGTH=469	IPR011991 Winged helix-turn-helix DNA-binding domain, IPR015633 E2F Family	LOC_Os02g33430.1	E2F family transcription factor protein, putative, expressed	1.24809	1.45805	1.50618	2.63911	2.27682	4.87861	1.67983	2.98619	3.91798	1.93323	1.88077	3.41206	3.11337	2.25426	0.487045
Traes_2DL_812D4299D	5393	7502	-	2DL_9895389	64.566	AT2G27290.1	Protein of unknown function DUF1279 LENGTH=201	IPR009688 Domain of unknown function DUF1279	LOC_Os04g33940.1	protein of unknown function DUF1279 domain containing protein, expressed	0.725213	2.78097	2.20028	6.63834	5.09279	11.5499	1.15185	5.95457	9.13116	1.61964	2.68878	4.3091	3.95558	0.837098	0.543615
Traes_2DL_B4FE833BD	7858	8624	-	2DL_9895389	64.566	AT5G05960.1	Bifunctional inhibitor/lipid-transfer protein/seed storage 2S albumin superfamily protein LENGTH=116	IPR016140 Bifunctional inhibitor/plant lipid transfer protein/seed storage helical domain	LOC_Os04g33920.1	LTPL102 - Protease inhibitor/seed storage/LTP family protein precursor, expressed	0	0	0.0388645	0	0	0	0.0424383	0.129826	0	0	10.6099	0	0.339317	0.175042	0
Traes_2DL_B29FAED37	7857	10780	+	2DL_9897340	64.566	UniRef90_UPI000234F772	UPI000234F772 related cluster n=1 Tax=unknown RepID=UPI000234F772	IPR005635 Inner centromere protein, ARK-binding domain	LOC_Os09g30070.1	expressed protein	3.88883	1.27596	2.58841	1.51243	1.50041	0.651097	5.69143	1.58429	0.531739	10.9465	2.5889	3.01595	4.42974	0.447517	0.470973
Traes_2DL_0BD0A65CD	11196	11540	-	2DL_9897340	64.566	UniRef90_UPI000234F4BA	UPI000234F4BA related cluster n=1 Tax=unknown RepID=UPI000234F4BA		LOC_Os09g30070.1	expressed protein	3.98452	0	0	3.68476	0.62504	1.50695	7.43538	3.30531	0	9.41296	4.86271	3.63071	6.82061	1.13253	0
Traes_2DL_33FE3823E	1202	2735	+	2DL_9897366	64.566	sp|Q9JIB0|MOG1_MOUSE	Ran guanine nucleotide release factor	IPR007681 Ran-interacting Mog1 protein	LOC_Os04g38610.2	RAN guanine nucleotide release factor, putative, expressed	2.87981	2.84705	2.55439	1.87492	1.13653	2.00623	1.32578	3.05266	2.1233	4.02936	2.41411	4.23681	4.74929	3.74713	2.21233
Traes_2DL_67E9FBF871	1674	3583	-	2DL_9897940	64.566	sp|A8MQA3|PP330_ARATH	Pentatricopeptide repeat-containing protein	IPR002885 Pentatricopeptide repeat, IPR011990 Tetratricopeptide-like helical	LOC_Os07g05560.1	expressed protein	0.278037	0.303559	0.589914	0.309055	0.545802	0.146463	0.712167	0.455253	0.1296	0.675972	0.645049	0.436824	0.389816	0.117405	0.0485135
Traes_2DL_D2E2F1F04	7391	11272	-	2DL_9898570	64.566	UniRef90_UPI000234F213	UPI000234F213 related cluster n=1 Tax=unknown RepID=UPI000234F213		LOC_Os04g39670.1	expressed protein	1.93282	2.34367	2.54365	1.46804	1.8216	0	5.57521	1.44408	0.0142044	10.014	2.33047	3.06655	2.70647	0.696466	0
Traes_2DL_71A41640C	236	2614	+	2DL_9898933	64.566	sp|Q8XXB6|MSBA_RALSO	Lipid A export ATP-binding/permease protein MsbA	IPR027417 P-loop containing nucleoside triphosphate hydrolase	LOC_Os04g33700.1	ABC transmembrane transporter domain containing protein, expressed	0.872697	0.86682	0.839864	1.15985	0.94414	1.79582	1.84371	1.38585	2.09904	2.17507	2.60378	2.34135	1.00802	0.13032	0.381004
Traes_2DL_24888A074	2736	11175	-	2DL_9898933	64.566	sp|Q6BT80|SEC24_DEBHA	Protein transport protein SEC24	IPR002035 von Willebrand factor, type A, IPR006895 Zinc finger, Sec23/Sec24-type, IPR006896 Sec23/Sec24, trunk domain, IPR006900 Sec23/Sec24, helical domain, IPR012990 Sec23/Sec24 beta-sandwich	LOC_Os04g33690.1	sec23/Sec24 trunk domain containing protein, expressed	5.1353	4.16134	4.87658	2.9602	2.73716	0.340629	9.04563	4.6295	1.28807	7.68971	9.73854	3.08648	4.69569	0.69585	0.512585
Traes_2DL_1815C4C40	241	3185	+	2DL_9899232	64.566	sp|P62822|RAB1A_CANFA	Ras-related protein Rab-1A	IPR001806 Small GTPase superfamily, IPR002041 Ran GTPase, IPR005225 Small GTP-binding protein domain, IPR024156 Small GTPase superfamily, ARF type, IPR027417 P-loop containing nucleoside triphosphate hydrolase	LOC_Os05g01490.1	ras-related protein, putative, expressed	2.49498	1.81103	1.8802	0.151168	0.157167	0.229332	0.222347	0.368333	0.170175	0.43254	0.677188	0.202195	0.360934	0.268369	2.33447
Traes_2DL_71F120931	1657	5389	-	2DL_9899232	64.566	sp|A2YQK9|MAD26_ORYSI	MADS-box transcription factor 26	IPR002100 Transcription factor, MADS-box, IPR002487 Transcription factor, K-box	LOC_Os08g02070.1	OsMADS26 - MADS-box family gene with MIKCc type-box, expressed	2.67851	1.74265	2.74019	1.08064	4.62325	4.57878	0.567053	6.91391	2.56233	2.3987	1.58701	5.01345	5.11627	0.44551	12.3862
Traes_2DL_F602A72B7	4193	4673	+	2DL_9899505	64.566		Unknown protein		LOC_Os04g28805.1	expressed protein	0	0	0	0.600136	0.146217	0.449508	0	0	0	0	0	0	0	0.138654	0
Traes_2DL_B05695CA6	2	8771	+	2DL_9899868	64.566	sp|Q8BJ05|ZC3HE_MOUSE	Zinc finger CCCH domain-containing protein 14	IPR002483 PWI domain, IPR012677 Nucleotide-binding, alpha-beta plait	LOC_Os04g39629.1	RNA recognition motif containing protein, putative, expressed	3.69008	4.44708	4.66293	2.65737	3.69422	3.63881	7.3675	4.94742	3.60562	10.0959	7.1919	7.71546	7.06751	7.06067	15.0731
Traes_2DL_869CE674C	5996	9131	+	2DL_9900410	64.566	sp|Q9LP45|PSD11_ARATH	26S proteasome non-ATPase regulatory subunit 11 homolog	IPR000717 Proteasome component PCI domain, IPR011990 Tetratricopeptide-like helical, IPR013143 PCI/PINT associated module	LOC_Os04g36700.1	proteasome subunit, putative, expressed	10.521	10.3542	10.175	5.48816	6.65711	6.22536	15.154	10.5098	5.27427	14.0934	15.2245	12.8913	10.8269	5.89129	1.5229
Traes_2DL_A7A7BD4F2	9526	10006	-	2DL_9900410	64.566	AT1G29790.1	S-adenosyl-L-methionine-dependent methyltransferases superfamily protein LENGTH=378		LOC_Os04g36710.1	methyltransferase domain containing protein, expressed	0.371189	0.616638	0.836056	0	0	0	0.0674467	0.0688123	0	0	0	0	0	0.138654	0
Traes_2DL_931B037A7	1	3246	+	2DL_9900955	64.566	AT3G44730.1	kinesin-like protein 1 LENGTH=1087	IPR001752 Kinesin, motor domain, IPR027417 P-loop containing nucleoside triphosphate hydrolase, IPR027640 Kinesin-like protein	LOC_Os03g18980.1	kinesin motor domain containing protein, expressed	3.70384	1.7578	2.88073	1.74733	1.88334	0.0391093	6.70317	1.76591	0.125418	7.50391	1.87581	1.81461	1.26727	0.449181	0.525487
Traes_2DL_117B05104	2465	5137	-	2DL_9901392	64.566	AT5G18750.1	DNAJ heat shock N-terminal domain-containing protein LENGTH=884	IPR024593 Domain of unknown function DUF3444	LOC_Os06g34440.1	dnaJ domain containing protein, expressed	0.021649	0.0139312	0.0067359	0	0.00833187	0	0.00776086	0.00790817	0.00901132	0.381448	0.0365627	0	0	0.0160794	0
Traes_2DL_0CAF14B02	3641	6648	-	2DL_9901650	64.566	AT5G56210.1	WPP domain interacting protein 2 LENGTH=509		LOC_Os04g39540.1	expressed protein	4.38166	7.10981	6.75059	1.98113	3.80154	6.24279	2.61686	4.89748	6.35198	3.46016	4.95614	5.96562	4.26682	4.99929	5.40803
Traes_2DL_24F04DE3B	4817	7065	-	2DL_9901702	64.566	sp|Q9FT52|ATP5H_ARATH	ATP synthase subunit d, mitochondrial	IPR008689 ATPase, F0 complex, subunit D, mitochondrial	LOC_Os08g37320.1	expressed protein	326.534	208.706	238.925	190.358	135.486	110.9	245.023	203.786	166.082	181.939	222.477	198.272	199.07	106.722	41.1765
Traes_2DL_F1CC5BD18	1924	8904	-	2DL_9901890	64.566	AT1G63700.1	Protein kinase superfamily protein LENGTH=883	IPR011009 Protein kinase-like domain	LOC_Os04g35700.1	STE_MEKK_ste11_MAP3K.16 - STE kinases include homologs to sterile 7, sterile 11 and sterile 20 from yeast, expressed	15.1166	10.2437	10.161	7.04299	20.4401	22.4019	8.11577	24.5969	19.8615	14.2893	16.4542	13.3044	19.0537	11.1321	20.2987
Traes_2DL_124BF9CB4	816	7585	-	2DL_9902201	64.566	sp|P56601|PPOX_MYXXA	Protoporphyrinogen oxidase	IPR004572 Protoporphyrinogen oxidase, IPR027418 Protoporphyrinogen oxidase, C-terminal domain	LOC_Os04g41260.1	amine oxidase, flavin-containing, domain containing protein, expressed	9.39711	5.92423	7.25245	7.98427	3.49681	2.72417	6.60041	5.99958	3.78353	6.786	5.15154	7.54535	8.34872	6.04856	4.63328
Traes_2DL_0C93B5995	1601	4436	+	2DL_9902739	64.566		Unknown protein			nothing found in rice	11.5116	13.8347	13.4074	9.33633	15.0627	11.5832	10.9118	17.7492	40.2872	7.74815	19.0717	28.3026	6.7471	15.3011	5.85554
Traes_2DL_D3309A00A	3879	5861	-	2DL_9902827	64.566	UniRef90_UPI00032ACDC5	UPI00032ACDC5 related cluster n=1 Tax=unknown RepID=UPI00032ACDC5	IPR005645 Serine hydrolase FSH	LOC_Os04g37710.1	serine hydrolase domain containing protein, expressed	0.96508	1.85529	2.57726	0.688306	1.67268	10.3323	0.95417	1.66561	0.923781	0.50976	0.519415	1.38382	2.19168	0.400821	0.101945
Traes_2DL_A43662FF2	6030	8559	-	2DL_9902827	64.566	sp|A4II73|OVCA2_XENTR	Ovarian cancer-associated gene 2 protein homolog	IPR005645 Serine hydrolase FSH	LOC_Os04g37710.1	serine hydrolase domain containing protein, expressed	19.4228	32.4403	25.892	19.1915	41.7429	58.4672	14.4044	39.0474	18.3018	11.2485	17.4541	23.2191	40.2601	6.44116	2.02231
Traes_2DL_CCB710B20	1	9775	-	2DL_9903072	64.566	sp|B7K5H5|SYI_CYAP8	Isoleucine--tRNA ligase	IPR002301 Isoleucine-tRNA ligase, IPR009080 Aminoacyl-tRNA synthetase, class 1a, anticodon-binding	LOC_Os02g53770.1	tRNA synthetase class I, putative, expressed	2.42901	2.45394	2.74767	11.8793	5.5572	4.85872	4.79116	3.68067	4.80656	5.20339	5.92407	4.53536	3.45798	1.80818	3.7986
Traes_2DL_EB48CF80C	6833	7015	-	2DL_9903158	64.566		Unknown protein			nothing found in rice	0	0	0	0	3.54138	2.23039	1.54564	4.44398	5.24718	1.45111	6.3538	17.9029	6.07903	3.17695	0
Traes_2DL_455552C54	1	2976	-	2DL_9903185	64.566	AT1G60160.1	Potassium transporter family protein LENGTH=827	IPR003855 K+ potassium transporter	LOC_Os03g37830.1	potassium transporter, putative, expressed	0	0	0	0.229688	1.99021	2.56118	0.365302	0.511987	2.1897	0	0.698111	1.79446	0.259446	0.0472084	0
Traes_2DL_A80613857	2604	4032	-	2DL_9903569	64.566	AT1G05260.1	Peroxidase superfamily protein LENGTH=326	IPR010255 Haem peroxidase	LOC_Os07g01420.1	peroxidase precursor, putative, expressed	1.28936	2.45403	3.10821	0	0.0195395	0	0.10902	0.166671	0	0	0.0427568	0.0190314	0.0206225	0	0
Traes_2DL_4ABC23364	3727	5713	+	2DL_9903691	64.566	AT5G56270.1	WRKY DNA-binding protein 2 LENGTH=687		LOC_Os04g39570.1	WRKY35, expressed	0.0571696	0.111751	0.222358	0.0345161	0.116566	0	0.118477	0.0315091	0	1.98929	2.03384	0.866996	0.105588	0	0.394658
Traes_2DL_019A2B944	1502	4624	-	2DL_9903928	64.566	sp|P0CS09|TRM61_CRYNB	tRNA adenine58-N1-methyltransferase catalytic subunit TRM61	IPR014816 tRNA adenine58-N1-methyltransferase catalytic subunit GCD14	LOC_Os04g25990.1	tRNA methyltransferase complex GCD14 subunit, putative, expressed	5.98509	3.92075	4.62755	2.19284	1.80213	1.09141	6.88468	3.78972	2.62531	6.63938	3.02793	4.38414	4.73288	2.83111	12.0061
Traes_2DL_30B256F9C	2190	9768	+	2DL_9904174	64.566	sp|Q3U0M1|TPPC9_MOUSE	Trafficking protein particle complex subunit 9	IPR013935 TRAPP II complex, Trs120	LOC_Os04g42370.1	expressed protein	11.1704	7.93157	9.30841	5.3861	4.56899	3.92524	12.6356	9.88067	6.95165	10.959	14.9116	9.42543	8.95872	3.80748	6.44216
Traes_2DL_63B4458BF	1604	6955	+	2DL_9904674	64.566	AT2G39950.1	unknown protein; Has 978 Blast hits to 254 proteins in 81 species: Archae - 0; Bacteria - 8; Metazoa - 109; Fungi - 53; Plants - 41; Viruses - 0; Other Eukaryotes - 767 source: NCBI BLink. LENGTH=636		LOC_Os07g01060.1	expressed protein	0.654357	1.13835	0.932451	0.91016	0.335535	0	0.410401	0.628381	1.12368	0.308455	0.478623	0.690743	0.476143	0.420408	1.52105
Traes_2DL_7B0056729	1934	7899	+	2DL_9905094	64.566	sp|Q5R533|SERC3_PONAB	Serine incorporator 3	IPR005016 TMS membrane protein/tumour differentially expressed protein	LOC_Os03g34300.1	TMS membrane protein/tumour differentially expressed protein, putative, expressed	2.71784	0	3.15745	0.668994	0.674964	1.62328	1.20767	0.919188	1.60736	0.598222	2.0592	3.37218	1.09128	1.85436	1.91481
Traes_2DL_BCA51AC32	7620	12897	-	2DL_9905515	64.566	sp|D1CDT8|FTSH_THET1	ATP-dependent zinc metalloprotease FtsH	IPR027417 P-loop containing nucleoside triphosphate hydrolase	LOC_Os04g39190.1	cell division protease ftsH homolog 4, putative, expressed	1.48329	1.50802	1.66838	16.2792	13.1081	14.4343	3.15015	4.76686	11.0559	3.22083	3.0673	4.59973	3.24064	0.702019	1.60747
Traes_2DL_2F058E1B5	3046	3918	+	2DL_9905515	64.566	UniRef90_D0VLU6	P40Sh249C12 n=1 Tax=Saccharum hybrid cultivar R570 RepID=D0VLU6_9POAL		LOC_Os02g37070.1	expressed protein	0.0525555	0.0256482	0.101748	0.412372	0.56075	0	1.72743	0.762289	0.0999061	0.441489	1.4018	0.104985	0.193891	0	0.164053
Traes_2DL_552B9C954	345	830	+	2DL_9905673	64.566	UniRef90_UPI000234F0AC	UPI000234F0AC related cluster n=1 Tax=unknown RepID=UPI000234F0AC		LOC_Os04g41510.1	serine/threonine-protein kinase GCN2, putative, expressed	2.62551	0.783625	1.81348	1.40028	1.31609	2.48561	1.44471	3.19543	1.10869	1.74821	1.54121	2.87316	2.38485	1.35507	2.96428
Traes_2DL_0F66E375E	2831	3172	-	2DL_9906114	64.566	UniRef90_Q0DJW7	protein n=2 Tax=Oryza sativa subsp. japonica RepID=Q0DJW7_ORYSJ	IPR012337 Ribonuclease H-like domain	LOC_Os05g12780.1	transposon protein, putative, unclassified, expressed	0	0	0	0	0	0	0	0	0	0	0	0	0	0	0
Traes_2DL_CA59E351A	482	5628	-	2DL_9906142	64.566	AT4G02900.1	ERD early-responsive to dehydration stress family protein LENGTH=785	IPR003864 Domain of unknown function DUF221, IPR027815 Domain of unknown function DUF4463	LOC_Os05g32720.1	early-responsive to dehydration protein-related, putative, expressed	1.25603	1.92633	2.10759	0.0611732	0.192365	0.164995	0.13759	0.354634	0.225628	0.46841	0.615363	0.15382	0.593484	0.199282	1.19056
Traes_2DL_C2687E8AB	8478	11555	-	2DL_9906142	64.566	AT2G03450.1	purple acid phosphatase 9 LENGTH=651	IPR004843 Phosphoesterase domain, IPR008963 Purple acid phosphatase-like, N-terminal, IPR025733 Iron/zinc purple acid phosphatase-like C-terminal domain	LOC_Os07g02090.1	Ser/Thr protein phosphatase family protein, putative, expressed	6.3304	10.334	9.61908	3.92298	5.2166	6.33897	8.24916	9.2007	10.39	9.47259	15.5162	12.2642	11.8678	4.33178	6.53053
Traes_2DL_0B8CC2FE7	7779	8499	+	2DL_9906498	64.566	AT3G21670.1	Major facilitator superfamily protein LENGTH=590	IPR000109 Proton-dependent oligopeptide transporter family, IPR016196 Major facilitator superfamily domain, general substrate transporter	LOC_Os04g39030.1	peptide transporter PTR2, putative, expressed	0	0	0	0	0	0	0	0	0	0	0.283669	2.17496	0	0	0
Traes_2DL_A6BCA8DF2	1503	2344	+	2DL_9906529	64.566	sp|Q6P298|NUBP1_DANRE	Cytosolic Fe-S cluster assembly factor nubp1	IPR019591 ATPase-like, ParA/MinD, IPR027417 P-loop containing nucleoside triphosphate hydrolase	LOC_Os04g40880.3	nucleotide-binding protein 1, putative, expressed	0	0.0268903	0.0534284	0.232666	0.128245	0.119188	0.208312	0.151689	0.174617	0.626851	0.139893	0.188827	0.0677561	0.122951	0.55902
Traes_2DL_39B7D31D4	2	7593	+	2DL_9906577	64.566	AT3G09970.1	Calcineurin-like metallo-phosphoesterase superfamily protein LENGTH=309	IPR004843 Phosphoesterase domain	LOC_Os04g33470.1	Ser/Thr protein phosphatase family protein, putative, expressed	5.95824	5.54821	5.66756	8.44057	10.7898	29.4248	4.06678	7.67023	18.5818	6.26701	7.31369	17.1181	11.3963	6.71999	16.2601
Traes_2DL_647B61E84	8916	19597	+	2DL_9906577	64.566	sp|Q04446|GLGB_HUMAN	1,4-alpha-glucan-branching enzyme	IPR013780 Glycosyl hydrolase, family 13, all-beta, IPR015902 Glycoside hydrolase, family 13	LOC_Os02g32660.1	1,4-alpha-glucan-branching enzyme, chloroplast precursor, putative, expressed	10.8377	4.26977	5.40497	44.5439	28.521	47.5773	26.9529	61.1777	84.6541	54.8025	52.2066	171.992	221.678	175.956	27.2422
Traes_2DL_0A005B853	1603	1806	+	2DL_9906617	64.566	UniRef90_Q01KV2	n=1 Tax=Oryza sativa RepID=Q01KV2_ORYSA	IPR018289 MULE transposase domain	LOC_Os05g31510.1	transposon protein, putative, unclassified, expressed	0	0	0	0	0	0	0	0	0	0	0	0	0	0	0
Traes_2DL_8272254E5	192	6735	+	2DL_9906656	64.566	sp|Q6WQJ1|DGLA_MOUSE	Sn1-specific diacylglycerol lipase alpha	IPR002921 Lipase, class 3	LOC_Os04g41200.1	lipase, putative, expressed	2.85786	3.02605	2.82452	2.22902	2.18291	2.03146	4.18552	2.6478	3.75118	4.89607	10.125	7.9124	2.83367	5.38556	0.772918
Traes_2DL_CE4E3E789	4104	13418	+	2DL_9906724	64.566	AT4G33650.2	dynamin-related protein 3A LENGTH=809	IPR000375 Dynamin central domain, IPR001401 Dynamin, GTPase domain, IPR022812 Dynamin superfamily, IPR027417 P-loop containing nucleoside triphosphate hydrolase	LOC_Os04g31190.1	dynamin family protein, putative, expressed	8.42606	5.78782	7.77506	3.71156	4.10761	2.43335	11.6639	5.8716	2.97722	8.41544	5.43659	6.79055	6.0806	2.95679	8.21324
Traes_2DL_3C64C15DB	180	3102	+	2DL_9906746	64.566	AT5G44640.1	beta glucosidase 13 LENGTH=507	IPR001360 Glycoside hydrolase, family 1, IPR017853 Glycoside hydrolase, superfamily	LOC_Os04g39880.1	Os4bglu12 - beta-glucosidase, exo-beta-glucanase, expressed	0.399603	0.487606	0.797758	0.089654	0.538703	0.749991	0.482231	1.06244	0.773345	0.493743	0.615693	0.704247	0.273889	0.663478	1.21598
Traes_2DL_0AB0ABFD5	1	3045	-	2DL_9906757	64.566	AT5G03860.1	malate synthase LENGTH=562	IPR001465 Malate synthase, IPR011076 Malate synthase-like	LOC_Os04g40990.1	malate synthase, glyoxysomal, putative, expressed	0.182848	0.714246	0.449799	0.290556	0.0596902	0.403718	0.680779	0.353042	0.132178	0.63917	1.4471	0.44223	1.31784	1.45512	106.819
Traes_2DL_D6B82A6EE	18	2547	+	2DL_9906791	64.566	AT5G19160.1	TRICHOME BIREFRINGENCE-LIKE 11 LENGTH=464	IPR026057 PC-Esterase	LOC_Os12g05080.1	PMR5, putative, expressed	2.50359	2.61471	2.90566	1.47519	1.33668	1.72144	0.629307	2.8479	5.65651	0.571119	0.8112	2.26961	2.74416	0.930414	0.387767
Traes_2DL_990F89D1A	1395	8328	+	2DL_9906802	64.566	sp|Q8H1U5|APC2_ARATH	Anaphase-promoting complex subunit 2	IPR001373 Cullin, N-terminal, IPR011991 Winged helix-turn-helix DNA-binding domain, IPR014786 Anaphase-promoting complex subunit 2, C-terminal	LOC_Os04g40830.1	cullin family domain containing protein, putative, expressed	5.70008	2.91403	4.01629	2.35711	2.80992	0.8474	8.16893	4.5146	1.0273	13.1313	3.36107	5.29018	4.63976	0.526126	1.48318
Traes_2DL_4FBCBFC34	8606	11376	-	2DL_9906802	64.566	sp|Q7X7L3|ELP3_ORYSJ	Elongator complex protein 3	IPR007197 Radical SAM, IPR016181 Acyl-CoA N-acyltransferase	LOC_Os04g40840.1	elongator complex protein 3, putative, expressed	10.7545	12.0212	11.4629	4.78053	9.50705	8.77961	13.5092	11.1581	5.61143	17.2748	11.9696	14.3497	12.8463	10.1221	36.4865
Traes_2DL_59D310517	1145	6140	-	2DL_9906816	64.566	sp|A8F6I7|KATG_THELT	Catalase-peroxidase	IPR010255 Haem peroxidase	LOC_Os04g35520.1	OsAPx7 - Stromal Ascorbate Peroxidase encoding gene 5,8, expressed	28.4797	29.9935	29.6149	7.03722	7.97993	6.33067	15.4547	16.6529	11.7169	7.90493	5.31229	10.5121	12.1686	3.4612	3.30181
Traes_2DL_DDC687E7F	2497	9185	-	2DL_9906876	64.566	AT5G62640.3	proline-rich family protein LENGTH=540	IPR019007 WW domain binding protein 11	LOC_Os07g09510.1	retrotransposon protein, putative, unclassified, expressed	2.49385	3.41854	3.86918	2.31836	1.86282	1.39474	3.14085	2.93906	2.2615	4.0609	3.04217	3.74443	2.98094	4.01529	3.33273
Traes_2DL_5731F5444	4738	4926	+	2DL_9906886	64.566	UniRef90_B6T355	Gibberellin receptor GID1L2 n=2 Tax=Zea mays RepID=B6T355_MAIZE		LOC_Os02g35940.1	gibberellin receptor GID1L2, putative, expressed	0	0	0	0	0	0	0	0	0	1.17935	0	0	0	0	0
Traes_2DL_13B646146	1857	9996	-	2DL_9906890	64.566	sp|Q0WVW7|RQL5_ARATH	ATP-dependent DNA helicase Q-like 5	IPR004589 DNA helicase, ATP-dependent, RecQ type, IPR027417 P-loop containing nucleoside triphosphate hydrolase	LOC_Os04g40970.1	DEAD-box ATP-dependent RNA helicase, putative, expressed	2.6133	0.855608	1.61086	1.25565	0.761738	0	3.38453	0.869796	0	5.5074	0.867241	1.5235	1.51843	0.266012	0.0499755
Traes_2DL_478754193	1967	2386	+	2DL_9906941	64.566	sp|P04373|COX2_ORYSJ	Cytochrome c oxidase subunit 2	IPR011759 Cytochrome C oxidase subunit II, transmembrane domain		nothing found in rice	0	0	0	0	0	0	0	0	0	0	0	0	0	0	0
Traes_2DL_9A5596BB0	2043	9065	+	2DL_9906944	64.566	sp|Q6NYV9|LEO1_DANRE	RNA polymerase-associated protein LEO1	IPR007149 Leo1-like protein	LOC_Os07g01880.1	VIP4, putative, expressed	24.2637	16.709	20.435	12.466	10.8798	9.73973	23.3435	15.3734	13.1622	18.0934	15.7028	18.2848	17.5399	44.8939	16.3268
Traes_2DL_4F6EACAD3	4	13286	+	2DL_9906949	64.566	UniRef90_UPI0002C322BD	UPI0002C322BD related cluster n=1 Tax=unknown RepID=UPI0002C322BD	IPR012337 Ribonuclease H-like domain	LOC_Os10g37170.1	retrotransposon protein, putative, unclassified, expressed	2.50946	1.81472	2.32292	4.3585	3.71648	2.08926	4.35388	3.39662	3.62463	6.37968	3.58939	6.25093	4.08158	2.09306	5.09997
Traes_2DL_DDF30FAEF	7	560	-	2DL_9906987	64.566	UniRef90_I1IY79	Lipoxygenase n=5 Tax=Pooideae RepID=I1IY79_BRADI		LOC_Os04g37430.1	lipoxygenase protein, putative, expressed	1.08692	4.74179	6.20908	1.01686	2.96199	3.00788	0.1611	1.64317	0.191286	2.69316	1.51103	0.753274	4.67548	1.43756	0.234707
Traes_2DL_2C401100E	1	4096	+	2DL_9907164	64.566	sp|Q8VY52|PPD2_ARATH	PsbP domain-containing protein 2, chloroplastic	IPR002683 Photosystem II PsbP, oxygen evolving complex	LOC_Os04g35530.1	expressed protein	0.0628996	0.0365421	0.0571111	5.97703	2.62968	1.0964	0.708394	1.00862	3.59401	0.52165	0.700462	0.326526	0.3696	0.112186	0.215309
Traes_2DL_95A3BB663	1	1117	+	2DL_9907165	64.566	AT1G50310.1	sugar transporter 9 LENGTH=517	IPR005828 General substrate transporter, IPR016196 Major facilitator superfamily domain, general substrate transporter	LOC_Os04g37980.1	transporter family protein, putative, expressed	2.56841	3.42003	5.75645	0.0256423	0.0246882	0	0	0	0	0	0	0	0	0.0948662	0.0661439
Traes_2DL_0AF2FB2F8	1	4946	+	2DL_9907214	64.566	UniRef90_UPI000234F78B	UPI000234F78B related cluster n=1 Tax=unknown RepID=UPI000234F78B		LOC_Os04g35170.1	expressed protein	7.50628	4.23473	5.99885	6.61418	4.39701	5.78686	8.56266	5.63439	4.95916	6.73016	9.00093	6.55083	9.9399	2.46543	17.9475
Traes_2DL_9BDB78425	4082	5975	-	2DL_9907214	64.566	sp|Q8DJB3|GRPE_THEEB	Protein GrpE	IPR000740 GrpE nucleotide exchange factor	LOC_Os04g35180.1	co-chaperone GrpE protein, putative, expressed	9.44479	7.4701	8.47751	79.9497	25.6641	13.313	16.6065	19.5424	35.0738	16.7354	12.8387	20.7857	26.7485	9.63135	7.89816
Traes_2DL_977B26B99	2	2042	+	2DL_9907315	64.566	sp|Q9FFN1|PP363_ARATH	Pentatricopeptide repeat-containing protein	IPR002885 Pentatricopeptide repeat, IPR011990 Tetratricopeptide-like helical	LOC_Os07g07620.1	pentatricopeptide, putative, expressed	0.170324	0.168696	0.349478	4.38868	3.97351	1.39205	0.92391	1.77577	2.21751	1.44069	1.25826	0.673259	0.785205	0.190648	0.996177
Traes_2DL_01DEC201E	4065	6784	-	2DL_9907371	64.566	UniRef90_M7YPS2	Protein FAR1-RELATED SEQUENCE 5 n=1 Tax=Triticum urartu RepID=M7YPS2_TRIUA		LOC_Os10g42920.1	conserved hypothetical protein	2.12885	2.81893	1.4641	7.29452	3.70515	1.993	5.38464	3.24418	2.5016	4.78901	3.62264	2.8521	2.43717	1.12797	0.699749
Traes_2DL_FEEBAC35D	273	3976	-	2DL_9907409	64.566	AT4G08460.1	Protein of unknown function DUF1644 LENGTH=274	IPR012866 Protein of unknown function DUF1644, IPR013083 Zinc finger, RING/FYVE/PHD-type	LOC_Os04g37530.1	expressed protein	5.34519	3.42719	4.68598	4.37294	3.14362	1.44907	4.90735	3.67694	5.30465	5.39816	4.3521	5.03784	6.34787	3.08228	0.417042
Traes_2DL_F4640A08C	1314	12472	-	2DL_9907423	64.566	sp|Q6YYC0|C3H55_ORYSJ	Zinc finger CCCH domain-containing protein 55		LOC_Os03g11580.1	expressed protein	9.04186	8.07439	9.83597	55.8174	24.0314	15.9103	15.9179	15.3629	29.3542	16.9299	16.395	16.2964	12.6512	7.72693	6.73852
Traes_2DL_1DF0BCEA0	1	648	+	2DL_9907423	64.566	AT1G66540.1	Cytochrome P450 superfamily protein LENGTH=386	IPR001128 Cytochrome P450	LOC_Os12g39310.1	cytochrome P450, putative, expressed	0.21577	2.16071	1.67512	0.0711534	0.206626	1.56062	0.0425322	2.8625	0.100451	2.96504	1.24804	2.546	3.35217	1.53498	18.3949
Traes_2DL_9F234DB4D	2	4626	+	2DL_9907449	64.566	AT4G14790.1	ATP-dependent RNA helicase, mitochondrial SUV3 LENGTH=571	IPR001650 Helicase, C-terminal, IPR022192 Mitochondrial degradasome RNA helicase subunit, C-terminal domain, IPR027417 P-loop containing nucleoside triphosphate hydrolase	LOC_Os04g38630.1	helicase conserved C-terminal domain containing protein, expressed	1.7691	2.01883	2.48923	0.845622	1.59246	0.379038	3.55173	1.36497	0.954042	3.50775	1.70561	3.10155	1.17094	0.631171	1.38924
Traes_2DL_55D1D7CC0	5424	6478	+	2DL_9907469	64.566	UniRef90_Q7XW39	n=1 Tax=Oryza sativa subsp. japonica RepID=Q7XW39_ORYSJ	IPR012337 Ribonuclease H-like domain	LOC_Os04g32770.1	retrotransposon protein, putative, unclassified, expressed	0	0	0	0	0	0	0	0	0	0	0	0	0	0	0
Traes_2DL_0A0C46F2D	53	1733	-	2DL_9907477	64.566	sp|Q6EP49|MAD27_ORYSJ	MADS-box transcription factor 27	IPR002487 Transcription factor, K-box	LOC_Os02g36924.1	OsMADS27 - MADS-box family gene with MIKCc type-box, expressed	4.32879	4.09802	4.393	0.790697	1.02088	0.421426	0.868499	1.48867	1.7222	0.752328	0.833088	1.7677	0.810773	0.570096	0.290198
Traes_2DL_C4B1C27CA	3190	4706	+	2DL_9907738	64.566	sp|Q9H361|PABP3_HUMAN	Polyadenylate-binding protein 3	IPR012677 Nucleotide-binding, alpha-beta plait	LOC_Os03g37270.1	RNA recognition motif containing protein, putative, expressed	2.55829	2.8007	3.10931	1.09949	0.969504	0.364026	3.58525	1.18395	1.09558	6.18791	3.09405	4.42719	3.26004	2.27884	1.37582
Traes_2DL_578B02FA4	1	768	+	2DL_9907785	64.566	UniRef90_Q0JDL3	protein n=4 Tax=Oryza RepID=Q0JDL3_ORYSJ		LOC_Os04g32470.1	expressed protein	13.047	21.3597	17.6348	10.5436	10.0543	3.65622	20.0645	9.49155	5.11726	37.9933	16.4644	15.4753	14.1901	11.1376	15.0506
Traes_2DL_84F338908	2623	8399	-	2DL_9907843	64.566	sp|Q80YV2|NIPA_MOUSE	Nuclear-interacting partner of ALK	IPR012935 Zinc finger, C3HC-like	LOC_Os07g05610.1	zinc ion binding protein, putative, expressed	8.4615	9.33639	9.90573	5.09752	10.5918	9.8817	11.7287	12.1054	7.25362	25.5349	15.7798	15.0074	20.4179	15.6062	8.73427
Traes_2DL_490309D0E	1	5643	+	2DL_9907894	64.566	sp|Q9Z4H7|HTRA_LACHE	Serine protease Do-like HtrA	IPR001940 Peptidase S1C, IPR009003 Trypsin-like cysteine/serine peptidase domain	LOC_Os04g38640.1	OsDegp5 - Putative Deg protease homologue, expressed	0.412832	0.509181	0.401504	14.4926	15.2563	11.1951	2.65645	4.4574	11.0741	2.8991	5.24291	3.46031	3.58998	0.446253	0.372024
Traes_2DL_0CCD28F0A	1907	8304	+	2DL_9907949	64.566	sp|Q66KH2|ERGI3_XENLA	Endoplasmic reticulum-Golgi intermediate compartment protein 3	IPR012936 Endoplasmic reticulum vesicle transporter, C-terminal	LOC_Os04g38340.1	endoplasmic reticulum-Golgi intermediate compartment protein 3, putative, expressed	18.6646	17.9414	20.1504	8.47982	8.06582	7.59387	19.0047	14.7613	9.61459	12.3163	14.873	13.5662	15.1055	10.4974	22.7556
Traes_2DL_625707569	1	3383	-	2DL_9907993	64.566	AT3G44680.1	histone deacetylase 9 LENGTH=426	IPR000286 Histone deacetylase superfamily, IPR023801 Histone deacetylase domain	LOC_Os04g33480.1	histone deacetylase, putative, expressed	6.12579	4.2291	4.99982	4.61715	4.97597	9.54078	5.48222	6.36279	5.46817	7.82019	6.31706	9.79535	9.17994	4.25051	8.28162
Traes_2DL_08C2847AA	786	1155	-	2DL_9907996	64.566	UniRef90_Q10IA6	Retrotransposon protein, putative, unclassified n=2 Tax=Oryza sativa subsp. japonica RepID=Q10IA6_ORYSJ		LOC_Os02g01825.1	retrotransposon protein, putative, unclassified, expressed	0	0	0	0	0	0	0	0	0	0	0	0	0	0	0
Traes_2DL_641AE035B1	2082	2867	-	2DL_9908009	64.566	AT5G40970.1	Protein of unknown function DUF 3339 LENGTH=69	IPR021775 Protein of unknown function DUF3339	LOC_Os02g30600.1	expressed protein	0	0.294683	0.528827	0.29105	0.456565	1.63206	0	0.597948	2.29799	0.0326834	0	0.241778	0	0	0
Traes_2DL_7099103A3	4306	13263	-	2DL_9908017	64.566	sp|B0S733|REN3A_DANRE	Regulator of nonsense transcripts 3A	IPR005120 Regulator of nonsense-mediated decay, UPF3	LOC_Os04g35920.2	nonsense-mediated decay UPF3, putative, expressed	7.24779	5.60769	6.59457	4.78213	4.46259	4.24841	9.00173	7.81233	7.52461	13.0368	9.71834	11.503	10.8792	5.61757	19.7535
Traes_2DL_D91375EDB	19350	27252	-	2DL_9908034	64.566	AT1G16220.1	Protein phosphatase 2C family protein LENGTH=491	IPR001932 Protein phosphatase 2C PP2C-like domain, IPR015655 Protein phosphatase 2C	LOC_Os04g25570.1	protein phosphatase 2C, putative, expressed	9.72354	6.02059	7.74353	4.91426	12.7606	11.6589	5.43756	7.50366	5.61347	5.28255	8.25631	8.04822	9.0677	5.44903	18.7372
Traes_2DL_FBE8DBDCF	1833	11677	-	2DL_9908051	64.566	sp|Q04446|GLGB_HUMAN	1,4-alpha-glucan-branching enzyme	IPR013780 Glycosyl hydrolase, family 13, all-beta, IPR015902 Glycoside hydrolase, family 13, IPR017853 Glycoside hydrolase, superfamily	LOC_Os02g32660.1	1,4-alpha-glucan-branching enzyme, chloroplast precursor, putative, expressed	1.95271	0.883251	1.74182	2.82483	3.50802	2.39908	8.51714	6.19893	8.18862	12.1533	12.7789	11.158	7.00488	38.724	5.42118
Traes_2DL_016D4DC27	1	3801	+	2DL_9908083	64.566	AT1G13130.1	Cellulase glycosyl hydrolase family 5 protein LENGTH=552	IPR000772 Ricin B lectin domain, IPR017853 Glycoside hydrolase, superfamily	LOC_Os04g40500.1	glycosyl hydrolase family 5 protein, putative, expressed	3.54051	2.76106	2.27276	2.7178	2.05309	2.25373	3.84762	3.40323	1.30859	2.9238	4.74716	2.54148	3.65176	3.27525	28.5076
Traes_2DL_48F2AFE85	353	3474	-	2DL_9908154	64.566	UniRef90_B6QW33	DUF218 domain protein n=1 Tax=Penicillium marneffei strain ATCC 18224 / CBS 334.59 / QM 7333 RepID=B6QW33_PENMQ	IPR014729 Rossmann-like alpha/beta/alpha sandwich fold	LOC_Os04g35780.1	expressed protein	7.25719	7.5506	7.08888	4.01663	2.86793	1.92567	4.12582	6.7376	6.70996	6.94686	8.90131	9.8913	9.29098	2.18176	2.2362
Traes_2DL_178A3F4B9	6	2157	+	2DL_9908176	64.566	sp|P54797|TNG2_MOUSE	Transport and Golgi organization 2 homolog	IPR008551 Protein of unknown function DUF833	LOC_Os04g47680.1	Ser/Thr-rich protein T10 in DGCR region, putative, expressed	9.50583	7.52727	7.65822	4.10126	5.52989	9.7314	3.80735	8.90278	10.8642	3.74129	5.0211	8.75604	6.45595	2.106	4.72036
Traes_2DL_53D5FD18C	1552	3802	-	2DL_9908225	64.566	UniRef90_B9H2Q1	NAC domain protein,	IPR003441 NAC domain	LOC_Os02g38130.1	no apical meristem protein, putative, expressed	0.07477	0.0650698	0	0.0715518	0	0.396634	0.0320392	0.0653304	0.0210833	0.225756	0.301168	0.264914	0.0410192	0.39653	0
Traes_2DL_941FF6B47	14	5439	-	2DL_9908232	64.566	sp|B7GGD6|RBGA_ANOFW	Ribosome biogenesis GTPase A	IPR016478 GTPase, MTG1, IPR023179 GTP-binding protein, orthogonal bundle domain, IPR027417 P-loop containing nucleoside triphosphate hydrolase	LOC_Os11g26030.1	GTPase of unknown function domain containing protein, putative, expressed	2.66213	2.1699	2.54015	1.55708	1.67716	0.547506	4.66165	4.12186	2.23416	4.89748	1.76949	3.10103	2.62004	1.2001	3.37101
Traes_2DL_C9B0E97F5	8981	9676	-	2DL_9908232	64.566	UniRef90_Q2R0C2	Transposon protein, putative, Mutator sub-class n=1 Tax=Oryza sativa subsp. japonica RepID=Q2R0C2_ORYSJ	IPR001207 Transposase, mutator type, IPR018289 MULE transposase domain	LOC_Os08g23700.1	transposon protein, putative, Mutator sub-class, expressed	0	0	0	0	0	0	0	0	0	0	0	0	0	0	0
Traes_2DL_4A704421B	373	3756	+	2DL_9908249	64.566	sp|Q9UZD5|MFNA_PYRAB	L-tyrosine decarboxylase	IPR002129 Pyridoxal phosphate-dependent decarboxylase, IPR015424 Pyridoxal phosphate-dependent transferase	LOC_Os02g33710.1	decarboxylase, putative, expressed	28.6178	28.3848	32.1348	29.9787	44.3707	49.4638	44.5952	32.4944	20.3655	31.6797	49.2045	23.7289	24.633	4.42263	20.9536
Traes_2DL_3DF4C101A	7378	8010	+	2DL_9908249	64.566		Unknown protein		LOC_Os04g34230.1	RING-H2 finger protein, putative, expressed	0.324512	0.479119	0.403873	0.0490558	0.0475043	0.0586942	0.0879844	0.807505	0.779798	0	0	0.282497	0	0	0
Traes_2DL_C2CFFECCA	3962	5814	-	2DL_9908252	64.566	sp|Q9SXZ2|FT_ARATH	Protein FLOWERING LOCUS T	IPR008914 Phosphatidylethanolamine-binding protein PEBP	LOC_Os04g33570.1	RCN4 Centroradialis-like1 homologous to TFL1 gene; contains Pfam profile PF01161: Phosphatidylethanolamine-binding protein, expressed	2.65718	6.71147	5.31974	0	0.0610396	0	3.02147	7.76388	0	0.040681	0.0381817	2.41742	1.61025	0	0
Traes_2DL_0DFD03C43	28	1264	+	2DL_9908396	64.566		Unknown protein		LOC_Os04g31110.1	expressed protein	13.7269	5.83151	7.06528	2.01086	5.41045	5.37394	3.45632	34.7677	8.13062	9.16705	13.9602	4.50972	25.0463	4.22776	0
Traes_2DL_CE29DD55D	7071	8129	-	2DL_9908396	64.566	sp|Q9CR40|KLH28_MOUSE	Kelch-like protein 28	IPR015915 Kelch-type beta propeller	LOC_Os04g31120.2	OsFBK14 - F-box domain and kelch repeat containing protein, expressed	0.607451	0.660181	1.12443	0	0	0	0	0.0771504	0.088625	0	0	0	0.0286865	0	0
Traes_2DL_11CEF7069	1	6023	-	2DL_9908500	64.566	AT5G23810.1	amino acid permease 7 LENGTH=467	IPR013057 Amino acid transporter, transmembrane	LOC_Os04g56470.1	amino acid transporter, putative, expressed	5.34788	3.06608	3.88199	2.69553	0.732004	4.39708	0.470538	2.79225	5.77108	0.157285	0.851282	1.84228	1.70846	5.51403	6.71844
Traes_2DL_6CA449145	634	7514	-	2DL_9908528	64.566	sp|Q8D4P0|GLGB_VIBVU	1,4-alpha-glucan branching enzyme GlgB	IPR015902 Glycoside hydrolase, family 13	LOC_Os02g32660.2	1,4-alpha-glucan-branching enzyme, chloroplast precursor, putative, expressed	0	0	0	0	0	0	0	0	0	0	0.0137169	0.0667567	0.0264015	19.7312	0
Traes_2DL_B183C7D551	3788	6882	-	2DL_9908553	64.566	sp|Q8GXZ3|Y5102_ARATH	Serine/threonine-protein kinase	IPR000858 S-locus glycoprotein, IPR001480 Bulb-type lectin domain, IPR003609 Apple-like, IPR011009 Protein kinase-like domain, IPR013320 Concanavalin A-like lectin/glucanase, subgroup, IPR024171 S-receptor-like serine/threonine-protein kinase	LOC_Os04g34390.1	serine/threonine-protein kinase receptor precursor, putative, expressed	0.216062	0.0713949	0.19113	0.258442	0.757479	0.636606	0.114072	0.219633	4.71709	0.150057	1.13635	0.976732	0.139635	0.142586	0
Traes_2DL_F11A33CED	9	962	+	2DL_9908553	64.566	AT5G07000.1	sulfotransferase 2B LENGTH=347	IPR000863 Sulfotransferase domain, IPR027417 P-loop containing nucleoside triphosphate hydrolase	LOC_Os02g45890.1	sulfotransferase domain containing protein, expressed	0	0	0	0	0	0.203192	0	0.0517052	2.01956	0.0254393	0	1.04219	0.144195	0.262112	0
Traes_2DL_92A656D6C	6142	6526	-	2DL_9908644	64.566	sp|P0C550|AKT1_ORYSI	Potassium channel AKT1	IPR021789 Potassium channel, plant-type	LOC_Os07g07910.1	potassium channel AKT1, putative, expressed	0	0	0	0	0	0	0	0	0	0	0	1.47975	0	0	0
Traes_2DL_86A7A1F8A	2265	2558	+	2DL_9908673	64.566	UniRef90_Q53NG0	Retrotransposon protein, putative, unclassified n=1 Tax=Oryza sativa subsp. japonica RepID=Q53NG0_ORYSJ	IPR000477 Reverse transcriptase	LOC_Os04g16150.1	retrotransposon protein, putative, unclassified, expressed	0	0	0	0	0	0	0	0	0	0	0	0	0	0	0
Traes_2DL_04BFF6EF9	7	4403	+	2DL_9908788	64.566	AT5G40640.1	unknown protein; LOCATED IN: plasma membrane; EXPRESSED IN: 19 plant structures; EXPRESSED DURING: 7 growth stages; BEST Arabidopsis thaliana protein match is: unknown protein . LENGTH=586		LOC_Os04g40700.1	steroid nuclear receptor, ligand-binding, putative, expressed	5.70034	7.4094	7.8134	4.30123	5.68465	4.46503	10.1955	7.89475	7.08118	12.3669	15.0409	9.54716	4.2089	5.78629	6.68624
Traes_2DL_CC04FA45B	4	1221	+	2DL_9908800	64.566	AT5G66390.1	Peroxidase superfamily protein LENGTH=336	IPR010255 Haem peroxidase	LOC_Os04g34630.1	peroxidase precursor, putative, expressed	70.1044	61.6121	71.9053	0.0395461	0	0	0.0235878	0.0120218	0	0	0.0554757	0.210945	0	0	0
Traes_2DL_84143EBB3	704	1657	+	2DL_9908814	64.566	sp|Q54R62|UCKC_DICDI	Uridine-cytidine kinase C	IPR027417 P-loop containing nucleoside triphosphate hydrolase	LOC_Os04g21110.1	phosphoribulokinase/Uridine kinase family protein, expressed	0.805132	1.77637	1.60202	0.435678	0.417731	1.39146	0.999598	0.842772	0.886932	0.571275	1.03699	0.39572	0.645004	0.617632	1.02682
Traes_2DL_6AC8620E1	72	3041	+	2DL_9908930	64.566	AT4G13010.1	Oxidoreductase, zinc-binding dehydrogenase family protein LENGTH=329	IPR002085 Alcohol dehydrogenase superfamily, zinc-type, IPR016040 NADP-binding domain, IPR020843 Polyketide synthase, enoylreductase	LOC_Os04g30420.1	dehydrogenase, putative, expressed	12.4459	10.185	7.34444	15.7928	49.9346	101.986	14.7563	75.0456	15.7319	21.4475	26.3565	18.6588	80.2454	53.4068	9.41196
Traes_2DL_5C1DDA41C	3312	9994	-	2DL_9908930	64.566	sp|P97855|G3BP1_MOUSE	Ras GTPase-activating protein-binding protein 1	IPR002075 Nuclear transport factor 2, IPR012677 Nucleotide-binding, alpha-beta plait	LOC_Os04g30430.1	nuclear transport factor 2, putative, expressed	56.7158	51.1803	57.7322	25.2475	22.4949	9.48683	59.4502	35.2425	9.87762	52.7458	38.024	29.9071	38.1375	33.3945	63.5613
Traes_2DL_2A3322D4F	2071	8067	+	2DL_9909021	64.566	AT1G27040.1	Major facilitator superfamily protein LENGTH=567	IPR000109 Proton-dependent oligopeptide transporter family, IPR016196 Major facilitator superfamily domain, general substrate transporter	LOC_Os04g41450.1	TGF-beta receptor, type I/II extracellular region, putative, expressed	4.52498	5.77141	7.9614	4.06703	1.61031	0.380456	3.42465	3.08933	1.99669	5.61267	5.1518	3.78338	2.19948	1.24403	0.49243
Traes_2DL_98A89F771	6	519	+	2DL_9909021	64.566	UniRef90_Q7XRI9	n=4 Tax=Oryza sativa RepID=Q7XRI9_ORYSJ	IPR000109 Proton-dependent oligopeptide transporter family	LOC_Os04g41410.1	expressed protein	1.66602	0.110296	0.170969	0	0	0	0	0.0616682	0	0	0	0	0	0	0
Traes_2DL_B16768850	1330	4787	+	2DL_9909027	64.566	sp|Q9GKX6|GALM_PIG	Aldose 1-epimerase	IPR008183 Aldose 1-/Glucose-6-phosphate 1-epimerase, IPR011013 Galactose mutarotase-like domain	LOC_Os02g36600.1	aldose 1-epimerase, putative, expressed	9.87937	5.25176	6.90844	16.8794	8.63212	0	35.8054	24.9299	0.200874	15.6147	19.4949	10.033	46.3726	7.85551	0.735451
Traes_2DL_C1F0700CA	7512	12155	-	2DL_9909062	64.566	AT2G23080.1	Protein kinase superfamily protein LENGTH=333	IPR011009 Protein kinase-like domain	LOC_Os07g02350.1	casein kinase II subunit alpha-2, putative, expressed	48.2831	41.1268	43.1784	31.8847	28.712	27.9093	49.1952	43.533	33.4247	47.8167	40.7368	37.3286	32.3511	18.6962	39.7447
Traes_2DL_1E1E3A2DD	1	114	+	2DL_9909090	64.566		Unknown protein		LOC_Os03g57460.1	fasciclin domain containing protein, expressed	0	0	0	0	0	0	0	0	0	0	0	0	0	0	0
Traes_2DL_559BABFD8	762	6750	-	2DL_9909097	64.566	AT4G36790.1	Major facilitator superfamily protein LENGTH=489	IPR011701 Major facilitator superfamily, IPR016196 Major facilitator superfamily domain, general substrate transporter	LOC_Os07g10820.1	transporter-related, putative, expressed	1.11112	0.748544	1.08822	1.38405	0.903142	0.305254	1.58657	1.15999	0.633239	2.06539	1.77246	1.5785	0.928032	0.245596	0.202401
Traes_2DL_34281D9AE	162	2867	+	2DL_9909160	64.566	sp|Q9AYP4|RS10_ORYSJ	40S ribosomal protein S10	IPR005326 Plectin/S10, N-terminal	LOC_Os04g35090.1	40S ribosomal protein S10, putative, expressed	39.2451	71.4831	62.1424	41.7012	45.481	13.8508	64.5648	45.4588	17.5388	57.1933	45.199	42.6693	48.6346	23.5849	80.7516
Traes_2DL_DF147C00C	46	2179	+	2DL_9909182	64.566	sp|Q8BT14|CNOT4_MOUSE	CCR4-NOT transcription complex subunit 4	IPR013083 Zinc finger, RING/FYVE/PHD-type	LOC_Os02g37030.1	protein binding protein, putative, expressed	3.15369	5.45634	4.10546	5.97317	6.43095	9.03036	5.26433	6.88744	8.64188	6.81184	7.9708	8.97145	7.28808	9.42542	23.1089
Traes_2DL_9ECB8E709	4489	7060	-	2DL_9909182	64.566	AT2G24960.1	unknown protein; BEST Arabidopsis thaliana protein match is: unknown protein . LENGTH=797	IPR024752 Myb/SANT-like domain	LOC_Os04g38960.1	expressed protein	3.89795	3.67834	3.84415	2.97681	2.6148	2.72966	3.10339	3.22346	3.71254	6.91184	4.19532	5.96408	6.58223	3.19566	3.14843
Traes_2DL_E32F2C069	3751	4755	-	2DL_9909195	64.566	UniRef90_UPI0002C318C1	UPI0002C318C1 related cluster n=1 Tax=unknown RepID=UPI0002C318C1		LOC_Os02g32504.2	heparan-alpha-glucosaminide N-acetyltransferase, putative, expressed	5.8082	11.5491	13.3516	4.61795	6.77134	17.2179	3.84849	14.0744	25.4384	2.46478	7.53328	18.6912	2.16336	1.71548	0.444808
Traes_2DL_A461BBD8D	1	2489	+	2DL_9909212	64.566	sp|Q9LK24|FB327_ARATH	F-box protein		LOC_Os04g40910.1	OsFBX146 - F-box domain containing protein, expressed	8.08916	7.01725	7.29085	6.77247	19.7164	21.5991	6.41656	8.30466	9.10149	6.19168	9.54979	10.265	11.0826	9.03238	20.7383
Traes_2DL_6ED763B7A1	3536	4098	-	2DL_9909212	64.566	AT1G67660.1	Restriction endonuclease, type II-like superfamily protein LENGTH=355	IPR011335 Restriction endonuclease type II-like	LOC_Os08g13890.1	exonuclease, putative, expressed	2.41601	9.08266	4.42895	20.9281	12.7803	7.76115	8.71747	5.71437	8.56088	7.34407	5.64823	4.84033	5.11006	2.63811	3.71025
Traes_2DL_504C09A31	9256	11649	+	2DL_9909279	64.566	AT3G28150.1	TRICHOME BIREFRINGENCE-LIKE 22 LENGTH=414	IPR025846 PMR5 N-terminal domain, IPR026057 PC-Esterase	LOC_Os04g39130.1	expressed protein	0.0216936	0	0	0	0.00630033	0.00781732	0.0234154	0.0238677	0	0.0117436	0	0	0	0	0
Traes_2DL_BB3AB7E83	9059	14487	-	2DL_9909279	64.566	AT1G24040.1	Acyl-CoA N-acyltransferases NAT superfamily protein LENGTH=319	IPR016181 Acyl-CoA N-acyltransferase	LOC_Os04g39140.1	acetyltransferase, GNAT family, putative, expressed	0.288793	1.02807	0.13217	4.35973	5.21076	11.9425	0.64403	1.43072	4.5833	1.21578	2.13028	1.58769	1.33861	0.222302	0.160007
Traes_2DL_F477E7D1F	6221	8559	-	2DL_9909334	64.566	UniRef90_Q7XJU2	BHLH transcription factor n=7 Tax=Brassicaceae RepID=Q7XJU2_ARATH	IPR011598 Myc-type, basic helix-loop-helix bHLH domain	LOC_Os04g41570.1	ethylene-responsive protein related, putative, expressed	6.43463	5.39079	6.91659	1.85769	1.84649	2.84598	2.74084	5.48877	0.276596	1.62677	1.42581	2.55511	2.72104	37.4839	3.89629
Traes_2DL_897F1B62B	2782	8868	-	2DL_9909394	64.566	sp|Q9S7L9|CX6B1_ARATH	Cytochrome c oxidase subunit 6b-1	IPR003213 Cytochrome c oxidase, subunit VIb	LOC_Os03g27290.1	cytochrome c oxidase subunit, putative, expressed	157.128	78.3772	107.949	67.952	35.2126	25.9726	97.8688	83.917	65.4082	73.2857	69.7423	103.764	77.2582	23.8904	11.0608
Traes_2DL_F2D868473	3130	6456	+	2DL_9909408	64.566	sp|O42993|FKBP_SCHPO	Peptidyl-prolyl cis-trans isomerase	IPR001179 Peptidyl-prolyl cis-trans isomerase, FKBP-type, domain, IPR011990 Tetratricopeptide-like helical, IPR023566 Peptidyl-prolyl cis-trans isomerase, FKBP-type	LOC_Os04g28420.1	peptidyl-prolyl isomerase, putative, expressed	5.67962	3.98681	2.23794	7.34845	7.84481	169.566	0.478709	4.79905	2.29944	1.87059	0.518677	73.7945	196.679	217.184	55.1343
Traes_2DL_25657E602	1	2193	+	2DL_9909412	64.566	UniRef90_UPI00015CCD23	UPI00015CCD23 related cluster n=1 Tax=unknown RepID=UPI00015CCD23		LOC_Os04g41330.1	expressed protein	0.52821	0.715356	0.974709	0.225484	0.722637	0.624494	0.756142	1.17504	0.892163	1.00573	1.22186	1.12915	1.21399	1.1873	0.285352
Traes_2DL_C795EACF1	6	5236	-	2DL_9909412	64.566	AT5G36700.1	2-phosphoglycolate phosphatase 1 LENGTH=362	IPR006357 HAD-superfamily hydrolase, subfamily IIA, IPR023214 HAD-like domain, IPR023215 Nitrophenylphosphatase-like domain	LOC_Os04g41340.1	4-nitrophenylphosphatase, putative, expressed	0.31437	0.416265	0.545103	68.1515	68.3446	63.9589	2.23465	10.6014	84.593	1.91285	13.1572	14.4271	7.09696	1.36523	0.155279
Traes_2DL_55A36AA24	6	9030	-	2DL_9909414	64.566	sp|P61430|SYCP2_ARATH	Synaptonemal complex protein 2		LOC_Os04g37960.1	synaptonemal complex protein 2, putative, expressed	1.96745	1.37734	0.562229	0.775333	0.482923	1.21101	1.76396	0.277045	0.367635	4.58716	1.21398	2.42012	1.57896	1.60026	3.16542
Traes_2DL_7EC8EB857	78	536	-	2DL_9909452	64.566		Unknown protein			nothing found in rice	0.468665	1.47253	1.47689	0.487419	0.872156	1.46088	1.68084	0.521972	0.350459	1.46577	0.855091	1.60268	1.59883	1.35123	2.67986
Traes_2DL_FA7A15F63	29	3254	+	2DL_9909498	64.566	UniRef90_D5ZSF9	Glycerophosphoryl diester phosphodiesterase n=2 Tax=Streptomyces RepID=D5ZSF9_9ACTO	IPR004129 Glycerophosphoryl diester phosphodiesterase	LOC_Os04g39610.1	glycerophosphoryl diester phosphodiesterase family protein, putative, expressed	8.00599	4.6036	5.73941	6.60185	5.12832	0	14.6186	6.80914	0.0143275	12.4341	10.1413	0.929927	0.845636	3.67404	0.017686
Traes_2DL_676939472	4794	6253	+	2DL_9909502	64.566	sp|Q7NZU6|MSBA_CHRVO	Lipid A export ATP-binding/permease protein MsbA	IPR011527 ABC transporter, transmembrane domain, type 1	LOC_Os04g33700.1	ABC transmembrane transporter domain containing protein, expressed	0.536406	1.73216	0.726889	0.813244	0.931834	1.21775	1.33745	0.88149	1.47505	2.21759	2.79172	2.54898	1.00665	0.497433	0.163242
Traes_2DL_F12630493	627	1549	+	2DL_9909502	64.566	UniRef90_Q7XSA7	OJ000126_13.6 protein n=5 Tax=Oryza RepID=Q7XSA7_ORYSJ	IPR021410 The fantastic four family	LOC_Os04g33710.1	expressed protein	0	0	0	0	0	0	0.0264431	0	0	0.0530483	0.18652	2.92817	0	0	0
Traes_2DL_0407D78BA	4458	4700	+	2DL_9909502	64.566	UniRef90_M8CWI6	ABC transporter B family member 29 n=1 Tax=Aegilops tauschii RepID=M8CWI6_AEGTA		LOC_Os04g33700.1	ABC transmembrane transporter domain containing protein, expressed	0.639269	0	0	0.393829	0	0.478933	1.77497	0.718367	0.481663	1.40214	1.60315	0.895759	0	0	1.14189
Traes_2DL_7BD6D9C1D	2532	7710	-	2DL_9909621	64.566	AT2G18750.1	Calmodulin-binding protein LENGTH=622	IPR012416 Calmodulin binding protein-like	LOC_Os04g36660.1	calmodulin binding protein, putative, expressed	44.9697	50.4264	51.6814	16.8804	30.2827	36.4328	40.1742	37.0505	24.9066	27.3037	26.9803	22.1695	26.0545	26.2469	13.3008
Traes_2DL_84AF4FF18	478	5349	-	2DL_9909771	64.566	UniRef90_Q5NAA4	Helicase-like protein n=1 Tax=Oryza sativa subsp. japonica RepID=Q5NAA4_ORYSJ	IPR025476 Helitron helicase-like domain	LOC_Os10g31990.1	retrotransposon protein, putative, unclassified, expressed	0.256862	0.332669	0.269053	0.189187	0.56689	0.697062	0.337581	0.560634	0.655841	0.62618	1.31915	0.653229	0.69918	0.187479	0.199509
Traes_2DL_2641A5662	2039	5752	+	2DL_9909788	64.566	AT1G15910.1	XH/XS domain-containing protein LENGTH=634	IPR005379 Uncharacterised domain XH, IPR005380 XS domain, IPR005381 Zinc finger-XS domain	LOC_Os01g44230.1	transcription factor X1, putative, expressed	0.0909201	0	0.153106	0.0866141	0.0564265	0.0117031	0.189756	0.0847817	0.106826	2.85726	2.82088	7.39405	7.01942	2.69572	0.18848
Traes_2DL_044186A26	6799	8265	-	2DL_9909788	64.566	AT5G08000.1	glucan endo-1,3-beta-glucosidase-like protein 3 LENGTH=194	IPR012946 X8	LOC_Os07g05550.1	expressed protein	1.37321	0.738841	1.05577	0.548948	0.102689	0	1.2489	0.895311	0.030851	1.95799	0.977661	0.0164106	0	0	0.0896466
Traes_2DL_F27ED2B87	2	10373	+	2DL_9909815	64.566	AT1G05890.2	RING/U-box superfamily protein LENGTH=594	IPR001876 Zinc finger, RanBP2-type, IPR002867 Zinc finger, C6HC-type, IPR013083 Zinc finger, RING/FYVE/PHD-type	LOC_Os04g41470.1	expressed protein	21.3725	16.3907	20.3661	9.55553	9.04624	9.99616	16.2061	26.3589	18.6622	17.9954	15.9534	19.0013	16.9804	10.9428	36.0068
Traes_2DL_EFD23CEB3	380	15293	-	2DL_9909867	64.566	sp|Q8RWS8|PP199_ARATH	Pentatricopeptide repeat-containing protein	IPR002885 Pentatricopeptide repeat, IPR011990 Tetratricopeptide-like helical	LOC_Os07g11280.2	pentatricopeptide containing protein, putative, expressed	1.25216	1.41009	1.48172	44.1095	20.9211	17.8872	6.93771	8.23912	18.487	5.77058	10.934	5.08385	4.69453	1.18273	4.42264
Traes_2DL_0D933D88B	2670	7418	-	2DL_9910027	64.566	sp|O65034|KNOSC_ORYSI	Homeobox protein knotted-1-like 12	IPR005539 ELK, IPR005540 KNOX1, IPR005541 KNOX2, IPR009057 Homeodomain-like	LOC_Os07g03770.1	Homeobox domain containing protein, expressed	0.0458968	0.0148364	0.00724944	0	0.18611	0.166014	11.4016	37.2604	29.4478	5.24177	4.36096	2.00157	0.142888	0.249089	0.295039
Traes_2DL_427469E3B	2	10705	+	2DL_9910076	64.566	AT5G36670.1	RING/FYVE/PHD zinc finger superfamily protein LENGTH=1193	IPR002219 Protein kinase C-like, phorbol ester/diacylglycerol binding, IPR013083 Zinc finger, RING/FYVE/PHD-type, IPR016181 Acyl-CoA N-acyltransferase	LOC_Os04g35430.1	PHD-finger domain containing protein, expressed	0	0	0	0	0	0	0	0	0	0.573235	0	0	0.0960227	0	0
Traes_2DL_B6ECF5507	2326	3126	-	2DL_9910104	64.566	sp|A2YWI3|H2B2_ORYSI	Histone H2B.2	IPR000558 Histone H2B, IPR009072 Histone-fold	LOC_Os08g38300.1	Core histone H2A/H2B/H3/H4 domain containing protein, putative, expressed	22.4058	19.9508	21.3335	14.9713	11.7145	0.127254	36.3953	19.3219	5.26307	82.3867	20.0932	22.2874	28.2148	9.18292	0.254431
Traes_2DL_16FEE6F52	4	5162	-	2DL_9910186	64.566	AT3G01800.1	Ribosome recycling factor LENGTH=267	IPR002661 Ribosome recycling factor, IPR023584 Ribosome recycling factor domain	LOC_Os04g41300.1	ribosome recycling factor, putative, expressed	7.7446	8.28982	6.36538	3.55972	3.59842	0.772025	10.9222	4.35374	1.80175	7.1464	4.07151	6.43813	6.042	1.96496	4.30798
Traes_2DL_C1E7BE2F2	6	478	+	2DL_9910186	64.566	UniRef90_G7JC18	Ankyrin repeat domain-containing protein n=1 Tax=Medicago truncatula RepID=G7JC18_MEDTR		LOC_Os04g41280.1	ankyrin repeat domain containing protein, expressed	1.1134	0.539593	0.995665	0.578741	0.526686	0.0462443	1.83889	2.44259	1.16256	5.86907	2.76168	3.09765	0.798256	0.998345	0.694625
Traes_2DL_B6B685296	34	2388	+	2DL_9910324	64.566	sp|Q9LRV2|PP256_ARATH	Pentatricopeptide repeat-containing protein	IPR002885 Pentatricopeptide repeat	LOC_Os04g35650.1	pentatricopeptide, putative, expressed	0.264865	0.627557	0.33288	0.333951	0.473261	0.202269	0.598792	0.335708	0.620659	0.928853	0.608178	1.24019	0.781303	0.461125	0.427976
Traes_2DL_33EC63801	9	793	+	2DL_9910351	64.566	UniRef90_UPI000234F682	UPI000234F682 related cluster n=1 Tax=unknown RepID=UPI000234F682		LOC_Os04g33980.1	transposon protein, putative, Mutator sub-class, expressed	1.11645	0.678934	0.941814	0.637749	0.527705	0.239627	2.57847	1.21457	1.47674	2.70096	1.11206	0.1384	0	0.0673992	0
Traes_2DL_D18909E20	5382	12230	-	2DL_9910359	64.566	AT4G08510.1	unknown protein; LOCATED IN: chloroplast; BEST Arabidopsis thaliana protein match is: unknown protein . LENGTH=551		LOC_Os04g37540.1	expressed protein	4.29079	2.51494	3.28793	4.50911	7.19844	5.80045	3.13563	5.63233	4.2474	5.80407	4.80779	5.4027	6.09813	5.40941	3.76629
Traes_2DL_49BEA85D6	4533	5511	+	2DL_9910365	64.566	AT2G13820.1	Bifunctional inhibitor/lipid-transfer protein/seed storage 2S albumin superfamily protein LENGTH=169	IPR016140 Bifunctional inhibitor/plant lipid transfer protein/seed storage helical domain	LOC_Os04g38840.1	LTPL81 - Protease inhibitor/seed storage/LTP family protein precursor, expressed	0.134953	0.184485	0.15698	0.0325845	0	0	0	0	0	3.34309	0.205712	0	0.0664093	0	0.0842895
Traes_2DL_D8C016647	5565	6878	-	2DL_9910365	64.566	UniRef90_UPI00032A904B	UPI00032A904B related cluster n=1 Tax=unknown RepID=UPI00032A904B		LOC_Os04g38850.1	expressed protein	0.473106	1.05138	0.765143	18.1027	16.0032	16.6477	2.68279	6.14198	28.0553	3.76632	5.93472	9.9029	7.69939	1.18817	6.28936
Traes_2DL_7CED0957F	1184	2289	-	2DL_9910394	64.566	AT3G52820.1	purple acid phosphatase 22 LENGTH=434	IPR025733 Iron/zinc purple acid phosphatase-like C-terminal domain	LOC_Os04g33530.1	Ser/Thr protein phosphatase family protein, putative, expressed	0.85123	1.39363	1.01513	0.692045	0.227187	0	0.928352	0.688621	0.122941	0.155928	0.7273	0.057092	0	0.106732	0
Traes_2DL_D05A0E5A9	1	6226	-	2DL_9910474	64.566	AT1G20480.1	AMP-dependent synthetase and ligase family protein LENGTH=565	IPR000873 AMP-dependent synthetase/ligase, IPR009081 Acyl carrier protein-like, IPR011004 Trimeric LpxA-like	LOC_Os04g39780.1	AMP-binding enzyme family protein, expressed	0.00407363	0	0.00756252	0.0093382	0.0109635	0	0.0321173	0.00446043	0	0.0822255	0.00515483	0.0340164	0.022287	0.0181527	0
Traes_2DL_8C75DE090	2445	4377	-	2DL_9910476	64.566	AT3G04940.1	cysteine synthase D1 LENGTH=324	IPR005856 Cysteine synthase K/M	LOC_Os03g53650.2	cysteine synthase, putative, expressed	0	0	0	0	0	0	0	0	0.0285554	0	0	0	0	0	0
Traes_2DL_21515F05F	1	337	-	2DL_9910817	64.566	AT1G13420.1	sulfotransferase 4B LENGTH=331	IPR000863 Sulfotransferase domain, IPR027417 P-loop containing nucleoside triphosphate hydrolase	LOC_Os02g45890.1	sulfotransferase domain containing protein, expressed	0	0	0	0	0	0.721496	0	0.276401	2.67977	0	0	1.39863	1.10816	0.276874	0
Traes_2DL_F03E713B6	598	912	+	2DL_9910860	64.566	sp|Q37550|ATP9_MALDO	ATP synthase subunit 9, mitochondrial	IPR000454 ATPase, F0 complex, subunit C, IPR002379 V-ATPase proteolipid subunit C-like domain	LOC_Os12g34108.1	ATP synthase protein 9, mitochondrial, putative, expressed	0	0	0	0	0	0	0	0	0	0	0	0	0	0	0
Traes_2DL_185A8A4811	1	1018	-	2DL_9910918	64.566	sp|Q0T7A9|AES_SHIF8	Acetyl esterase	IPR013094 Alpha/beta hydrolase fold-3	LOC_Os07g06860.1	gibberellin receptor GID1L2, putative, expressed	1.27707	5.30011	2.53531	0	0	0	0.0233869	0.268874	0.054722	0	0	0.0619583	0.0667141	0.242166	0
Traes_2DL_A057948B4	6502	7949	+	2DL_9910948	64.566	UniRef90_M8ABB3	WD repeat-containing protein 43 n=1 Tax=Triticum urartu RepID=M8ABB3_TRIUA		LOC_Os03g18840.1	NUC189 domain containing protein, expressed	2.41635	2.49801	1.70683	1.1823	2.12432	0.864152	3.25494	1.31847	0.422142	3.57658	2.23221	2.18985	1.48918	0.250024	3.79907
Traes_2DL_C86DEDCFD	9206	9918	+	2DL_9910948	64.566	UniRef90_M8ABB3	WD repeat-containing protein 43 n=1 Tax=Triticum urartu RepID=M8ABB3_TRIUA		LOC_Os03g18840.1	NUC189 domain containing protein, expressed	0.610297	0.684181	0.399326	0.152732	0.468569	0	0.43381	0.430755	0.270033	0.641256	0.214324	0.464941	0.208811	0.1412	2.35523
Traes_2DL_194C61EBA	12974	14118	+	2DL_9910948	64.566	sp|P43179|BEV1F_BETPN	Major pollen allergen Bet v 1-F/I	IPR000916 Bet v I domain, IPR023393 START-like domain, IPR024949 Bet v I type allergen	LOC_Os03g18850.1	pathogenesis-related Bet v I family protein, putative, expressed	49.3619	112.169	67.086	1.50725	0.272877	1.9239	1.40608	21.8606	11.3176	0.0115605	0.51504	2.29076	0.720362	0.953198	0.0166159
Traes_2DL_3A0D67F79	14283	14697	-	2DL_9910948	64.566	sp|Q43111|PME3_PHAVU	Pectinesterase 3	IPR011050 Pectin lyase fold/virulence factor	LOC_Os03g18860.1	pectinesterase, putative, expressed	0	0	0	0	0	0	0	0	0	0	0	13.4608	0	0	0
Traes_2DL_AB02E0580	1321	6429	-	2DL_9911230	64.566	sp|Q9UJ04|TSYL4_HUMAN	Testis-specific Y-encoded-like protein 4	IPR002164 Nucleosome assembly protein NAP	LOC_Os04g38620.1	NAP domain containing protein, putative, expressed	16.0408	12.4271	15.996	6.74753	8.29707	7.63646	9.77437	10.4586	6.83372	30.1411	14.1137	20.1987	18.3375	6.37888	12.5394
Traes_2DL_C29D744FC	2188	9038	-	2DL_9911328	64.566	AT1G63700.1	Protein kinase superfamily protein LENGTH=883	IPR011009 Protein kinase-like domain	LOC_Os07g02780.1	STE_MEKK_ste11_MAP3K.20 - STE kinases include homologs to sterile 7, sterile 11 and sterile 20 from yeast, expressed	3.90583	3.29309	3.14565	0.768954	3.15222	8.87215	0.605285	4.7854	1.27352	0.618054	0.265731	3.26404	0.231849	0.0916342	1.82435

## Sheet: 6DS-Go
Gene ID	From	To	Strand	Contig ID	cM	MIPS annotation Hit ID	MIPS annotation Description	MIPS annotation Interpro ID	Rice annotation Hit ID	Rice annotation Description	root_Z10	root_Z13	root_Z39	leaf_Z10	leaf_Z23	leaf_Z71	stem_Z30	stem_Z32	stem_Z65	spike_Z32	spike_Z39	spike_Z65	grain_Z71	grain_Z75	grain_Z85	diplo_dia	latent_lepto	metaphaseI	zygo_pachy
Traes_6DS_1DABC1730	15	1859	-	6DS_1298545	51.214	sp|A6RG85|NM111_AJECN	Pro-apoptotic serine protease NMA111	IPR025926 PDZ-like domain		nothing found in rice	0	0	0	0	0	0	0	0	0	0	0	0.648822	0	0	0	0	0.0558349	0	0
Traes_6DS_F25440411	2125	3019	-	6DS_1298545	51.214	sp|Q75D90|NM111_ASHGO	Pro-apoptotic serine protease NMA111	IPR009003 Trypsin-like cysteine/serine peptidase domain		nothing found in rice	0	0	0	0	0	0	0	0	0	0	0	0.636628	0	0	0	0	0	0	0
Traes_6DS_813EBCBA9	5	5913	+	6DS_1467933	51.214	sp|Q8YM56|CLPB2_NOSS1	Chaperone protein ClpB 2	IPR001270 ClpA/B family, IPR023150 Double Clp-N motif, IPR027417 P-loop containing nucleoside triphosphate hydrolase, IPR028299 ClpA/B, conserved site 2	LOC_Os02g08490.1	chaperone protein clpB 1, putative, expressed	9.0991	4.67808	5.15689	6.67399	6.15151	9.35249	8.29173	6.29294	2.30575	9.43416	6.18259	13.2389	26.0085	43.0168	17.6384	12.0298	11.9159	10.1287	11.8887
Traes_6DS_82C5378A6	110	3536	+	6DS_1754074	51.214	AT4G32000.2	Protein kinase superfamily protein LENGTH=419	IPR011009 Protein kinase-like domain, IPR013320 Concanavalin A-like lectin/glucanase, subgroup	LOC_Os02g08530.1	protein kinase family protein, putative, expressed	1.63204	3.8139	2.82158	1.77162	1.4271	0.0325922	3.041	1.05031	3.75756	3.592	8.46121	1.20105	2.68376	0.15154	0.0226604	3.07022	4.01233	3.83144	3.91746
Traes_6DS_CBB6D49F6	7935	11196	+	6DS_1754074	51.214	AT1G21720.1	proteasome beta subunit C1 LENGTH=204	IPR001353 Proteasome, subunit alpha/beta	LOC_Os02g08520.1	peptidase, T1 family, putative, expressed	30.0698	26.2041	27.8439	11.4785	10.1581	8.8055	26.8413	20.0176	12.509	29.4208	20.3556	23.5677	25.2898	19.811	35.8602	31.6388	31.9097	31.4902	32.3578
Traes_6DS_61DE5CB14	806	5225	-	6DS_1874329	51.214	AT5G32440.3	Ubiquitin system component Cue protein LENGTH=265		LOC_Os02g09180.1	CUE domain containing protein, expressed	53.8592	34.6672	47.4598	24.0955	19.8099	23.4768	46.9478	45.9465	46.1898	31.3977	32.5624	37.9628	27.9452	37.6546	55.7612	25.0599	22.1118	23.1863	29.2735
Traes_6DS_F57AD0F5A	1	813	-	6DS_2051534	51.214	sp|Q5TEU4|NDUF5_HUMAN	NADH dehydrogenase [ubiquinone] 1 alpha subcomplex assembly factor 5		LOC_Os12g10200.1	SAM-dependent methyltransferase, putative, expressed	1.39726	1.90262	3.86563	0.259513	0.653715	0.873172	0.920343	0.9972	1.27399	1.95033	2.28835	1.35061	1.24806	2.29366	0.744188	2.72681	2.93833	1.49696	1.03942
Traes_6DS_C58EC635A	3124	4219	-	6DS_2057344	51.214	sp|Q1G3M2|LYRM9_ARATH	LYR motif-containing protein	IPR008011 Complex 1 LYR protein	LOC_Os01g24020.1	expressed protein	1.56141	2.27127	1.72479	0.695741	0.670405	0.138566	1.89387	0.872719	0.136752	1.71752	0.793023	0.328189	0.619606	0.375347	1.31039	3.91948	3.74089	4.10145	3.63935
Traes_6DS_F5F703FE2	2489	4279	-	6DS_2057455	51.214	AT5G07990.1	Cytochrome P450 superfamily protein LENGTH=513	IPR001128 Cytochrome P450	LOC_Os02g09290.1	cytochrome P450 71D10, putative, expressed	0	0	0.0188302	0	0.0229304	0.312337	0	0.0868935	0.485726	0	0	0.0783337	0	0.394513	1.1299	0	0.0287344	0	0
Traes_6DS_B73B70A62	3221	5738	-	6DS_2057632	51.214	sp|B2IAI0|BIOC_XYLF2	Malonyl-[acyl-carrier protein] O-methyltransferase			nothing found in rice	4.62326	4.46153	4.44172	3.05293	2.98627	3.0425	5.96791	6.41674	3.90569	4.74006	6.61532	4.76856	4.5258	1.91234	5.46882	5.52525	6.00662	6.12023	5.58342
Traes_6DS_3B66E5595	320	1926	+	6DS_2058938	51.214	sp|Q9AV57|FLOT1_ORYSJ	Flotillin-like protein 1	IPR001107 Band 7 protein	LOC_Os10g34040.1	nodulin, putative, expressed	0.120194	0.692131	0.62038	0	0.0146404	1.16493	0	0	0	0	0	0	0	0	0	0.0078059	0.0185158	0	0
Traes_6DS_575EAD475	17665	21571	-	6DS_2058938	51.214	sp|Q8IWB9|TEX2_HUMAN	Testis-expressed sequence 2 protein	IPR019411 Domain of unknown function DUF2404	LOC_Os02g58110.1	expressed protein	6.5399	8.72031	8.96677	4.38253	7.5518	9.27976	5.90326	10.1236	6.11915	6.5827	7.00193	8.56604	7.28334	3.55034	21.4172	5.43352	5.35996	6.00315	5.86044
Traes_6DS_3FEEFA0CA	679	2580	+	6DS_2059560	51.214	AT1G19670.1	chlorophyllase 1 LENGTH=324	IPR010821 Chlorophyllase	LOC_Os10g28370.1	chlorophyllase-2, chloroplast precursor, putative, expressed	0.0881172	0.224341	0.396899	12.7244	3.35488	0.158662	6.56567	11.6154	0.56657	0.0501278	2.50601	1.32344	0.446495	0.0982548	0	0.128393	0.0705027	0.0395842	0.123627
Traes_6DS_5FFD0255F	7515	9522	+	6DS_2062067	51.214	sp|F4IVV0|RIC1_ARATH	CRIB domain-containing protein RIC1	IPR000095 CRIB domain	LOC_Os02g06660.1	P21-Rho-binding domain containing protein, putative, expressed	0.190018	0.577682	0.517613	1.19165	0.620327	0	0.106654	0.0543601	2.46825	0	0.188068	0	0	0	0	0	0	0.0443556	0.0883916
Traes_6DS_240EB08D5	11291	12212	+	6DS_2062067	51.214	AT3G20570.1	early nodulin-like protein 9 LENGTH=203	IPR008972 Cupredoxin	LOC_Os02g06670.1	retrotransposon protein, putative, unclassified, expressed	1.2027	3.89182	4.11337	0.850185	4.16217	1.39749	3.92878	4.62486	9.53963	2.10015	4.2493	1.06121	0.216799	0.0655164	0	0.427133	0.553571	0.818013	0.944745
Traes_6DS_AAA3898C9	2071	6935	-	6DS_2064121	51.214	sp|Q9H0E7|UBP44_HUMAN	Ubiquitin carboxyl-terminal hydrolase 44	IPR001607 Zinc finger, UBP-type, IPR011422 BRCA1-associated 2, IPR013083 Zinc finger, RING/FYVE/PHD-type	LOC_Os02g09060.1	BRCA1-associated protein, putative, expressed	4.85056	4.11501	4.59182	5.34356	3.87618	3.7564	5.48886	4.58874	5.15538	5.94866	5.24012	6.88907	4.72966	4.0693	4.47723	5.51167	5.63808	6.06162	4.46845
Traes_6DS_965C8FA80	3524	8096	-	6DS_2064650	51.214	sp|Q0E3C3|KNOS2_ORYSJ	Homeobox protein knotted-1-like 2	IPR005539 ELK, IPR009057 Homeodomain-like	LOC_Os02g08544.3	homeobox protein knotted-1, putative, expressed	34.6119	47.6256	49.1832	21.9469	33.0199	45.8168	25.1372	35.4902	48.3616	18.258	32.7021	30.6817	30.3794	28.17	30.3118	16.8359	12.7773	16.7095	17.4954
Traes_6DS_AFF0E5FF2	12858	13271	+	6DS_2065697	51.214		Unknown protein		LOC_Os09g24406.1	uncharacterized protein ycf72, putative	0	0	0	0	0	0	0	0	0	0	0	0	0	0	0	0	0	0	0
Traes_6DS_B7A7AF50E	1	5416	-	6DS_2066066	51.214	AT1G06630.1	F-box/RNI-like superfamily protein LENGTH=477	IPR001810 F-box domain	LOC_Os02g08160.1	OsFBD6 - F-box and FBD domain containing protein, expressed	1.72623	0.970207	1.44799	1.57296	1.46218	1.21182	2.38306	2.72326	3.24173	2.22472	2.51769	3.11377	2.20267	0.386899	2.20301	2.35766	2.69987	2.73058	2.54082
Traes_6DS_C6B1E3EE7	5258	8318	-	6DS_2067388	51.214	AT5G13110.1	glucose-6-phosphate dehydrogenase 2 LENGTH=596	IPR001282 Glucose-6-phosphate dehydrogenase	LOC_Os03g29950.1	glucose-6-phosphate 1-dehydrogenase, chloroplast precursor, putative, expressed	0.0454157	0.0230097	0.0595347	14.91	9.87396	9.85921	3.47768	6.02384	9.10898	1.91133	6.81122	2.63265	2.41281	0.0264988	0.0279965	1.64397	2.4827	2.87882	1.68498
Traes_6DS_393733E7C	42	27848	+	6DS_2070519	51.214	sp|Q9EPN1|NBEA_MOUSE	Neurobeachin	IPR016024 Armadillo-type fold		nothing found in rice	13.5577	17.1327	17.5197	7.26291	10.1552	13.038	17.4835	18.6167	11.6908	20.014	24.5071	25.7923	20.0555	11.531	20.8044	16.6641	19.5057	19.2419	18.1556
Traes_6DS_086930130	1050	3641	+	6DS_2071445	51.214	sp|O50055|COL1_ARATH	Zinc finger protein CONSTANS-LIKE 1	IPR000315 Zinc finger, B-box	LOC_Os12g10660.1	B-box zinc finger family protein, putative, expressed	0.524552	0.0683825	0.120622	2.88546	0.217569	0	0.0252565	0.309005	0.563598	0.0681377	0	0.266125	0	0.0522119	0.109338	0	0	0	0
Traes_6DS_5631CF5E5	782	2365	+	6DS_2073311	51.214	sp|Q13435|SF3B2_HUMAN	Splicing factor 3B subunit 2	IPR006568 PSP, proline-rich	LOC_Os02g58090.1	PSP domain containing protein, expressed	0	0	0.0666477	0	0.107369	0.26636	0.324142	0.533745	0.613045	1.05044	0.820875	1.15556	1.16233	0.257707	0.287763	4.8318	4.53928	4.31737	4.95823
Traes_6DS_9478A0499	4498	8047	+	6DS_2074060	51.214	AT3G05320.1	O-fucosyltransferase family protein LENGTH=445	IPR019378 GDP-fucose protein O-fucosyltransferase	LOC_Os02g07200.2	protein-O-fucosyltransferase 1, putative, expressed	3.25748	2.94306	2.90427	0.9871	1.56797	1.07005	2.36875	3.00043	1.67781	3.7088	3.61782	3.11556	3.10548	1.81212	3.15566	3.20755	3.37688	3.05351	3.37773
Traes_6DS_5500883E3	10329	15388	+	6DS_2074060	51.214	sp|Q2LVL0|MSBA_SYNAS	Lipid A export ATP-binding/permease protein MsbA	IPR011527 ABC transporter, transmembrane domain, type 1, IPR027417 P-loop containing nucleoside triphosphate hydrolase	LOC_Os08g05710.1	ABC transporter, ATP-binding protein, putative, expressed	0.247078	0.139684	0.137128	0.0622237	0.035888	0.166556	0.0448902	0.0796344	0.207266	0.166473	0.104613	0.187541	0.208886	0.16118	0.452118	0.257765	0.242709	0.280864	0.233253
Traes_6DS_6A0696911	1	175	-	6DS_2074986	51.214	UniRef90_UPI000234E4FD	UPI000234E4FD related cluster n=2 Tax=unknown RepID=UPI000234E4FD		LOC_Os08g18850.1	hypothetical protein	0	0	0	0	0	0	0	0	0	0	0	0	0	0	0.339321	0	0	0	0
Traes_6DS_11583F62A	4598	7021	+	6DS_2076480	51.214	sp|Q9CQ18|RNH2C_MOUSE	Ribonuclease H2 subunit C	IPR013924 Ribonuclease H2, subunit C	LOC_Os02g07240.1	expressed protein	2.89089	5.83348	4.51312	2.5826	3.69219	0.986147	5.7172	3.01097	1.64464	9.74902	3.64159	5.26428	4.63015	2.88109	2.98869	14.0461	14.2419	15.0594	14.2313
Traes_6DS_F552896E4	7342	10657	-	6DS_2076480	51.214	sp|Q3SVF3|HEM3_NITWN	Porphobilinogen deaminase	IPR000860 Tetrapyrrole biosynthesis, hydroxymethylbilane synthase	LOC_Os02g07230.1	porphobilinogen deaminase, chloroplast precursor, putative, expressed	12.9046	10.2517	10.954	286.656	105.06	63.7126	42.0741	34.1735	79.5565	23.4278	43.3405	28.3913	31.9377	4.30233	2.12961	18.112	21.0583	21.8116	16.4921
Traes_6DS_9C50DA0DE	8548	10329	+	6DS_2077169	51.214	AT2G12646.1	PLATZ transcription factor family protein LENGTH=256	IPR006734 Protein of unknown function DUF597	LOC_Os02g09070.1	zinc-binding protein, putative, expressed	13.3041	8.43609	11.1431	0.0227696	0.0438287	0.0495303	1.80375	1.43877	0	0	0	0.118471	0	1.08625	0.179208	0	0.0496343	0	0
Traes_6DS_F85055326	71	1809	-	6DS_2077910	51.214	AT5G14860.1	UDP-Glycosyltransferase superfamily protein LENGTH=492	IPR002213 UDP-glucuronosyl/UDP-glucosyltransferase	LOC_Os06g39070.1	UDP-glucoronosyl and UDP-glucosyl transferase, putative, expressed	1.11091	0.577796	1.23985	0.209154	0	0.0397538	0.0148786	0.030327	0.034671	0.0624847	0.0350227	0.0779279	0.0423579	0.246384	0	0.114098	0.0508366	0.0746744	0.0816082
Traes_6DS_19147DF45	148	7332	-	6DS_2079701	51.214	AT2G02040.1	peptide transporter 2 LENGTH=585	IPR000109 Proton-dependent oligopeptide transporter family, IPR016196 Major facilitator superfamily domain, general substrate transporter	LOC_Os10g02260.1	peptide transporter PTR2, putative, expressed	0.062736	0.475708	0.423924	0.194842	0.128031	0.0442665	0.282118	0.211504	0.396417	0.159048	0.85614	2.94743	0.131918	0.167182	0.0619335	0.185852	0.157062	0.118767	0.457527
Traes_6DS_11E957F4D	2614	11729	+	6DS_2080112	51.214	AT1G15950.1	cinnamoyl coa reductase 1 LENGTH=344	IPR001509 NAD-dependent epimerase/dehydratase, IPR016040 NADP-binding domain	LOC_Os02g08420.1	cinnamoyl CoA reductase, putative, expressed	0.00674347	0.0911033	0.251558	0.0730809	0.101197	1.58927	0.108772	0.221671	1.12798	0.0145474	0.0170823	0.143017	0.139515	0.0150251	0	0.0349547	0.00989839	0.0365272	0
Traes_6DS_FA272F6C0	4704	6105	+	6DS_2081501	51.214	AT3G24240.1	Leucine-rich repeat receptor-like protein kinase family protein LENGTH=1141	IPR001611 Leucine-rich repeat, IPR003591 Leucine-rich repeat, typical subtype	LOC_Os02g06200.1	phytosulfokine receptor precursor, putative, expressed	0	0	0	0	0.0342708	0.0851753	0.0159402	0	0.0185817	0.0159891	0	0.0333301	0.271216	0	0	0	0	0	0
Traes_6DS_F1FDCE080	4277	5763	-	6DS_2084498	51.214	sp|Q8VBV3|EXOS2_MOUSE	Exosome complex component RRP4	IPR026699 Exosome complex RNA-binding protein 1/RRP40/RRP4	LOC_Os04g43922.1	exosome complex exonuclease rrp4, putative, expressed	0	0	0.0196954	0	0	0	0	0.0226269	0	0.155867	0.0522158	0.186629	0.428763	0.504944	0.671885	0.799806	1.28964	0.40708	0.751418
Traes_6DS_88358F26F	1	1606	+	6DS_2087309	51.214	UniRef90_UPI000234F9ED	UPI000234F9ED related cluster n=1 Tax=unknown RepID=UPI000234F9ED		LOC_Os02g08470.1	expressed protein	0.434399	1.42338	1.20205	0.128097	0.156166	0.733104	0.306678	0.575759	0.152592	0.453332	0.693094	0.573844	3.14928	0.135407	0	0.0770356	0.416066	0	0.126562
Traes_6DS_7BDE4D0B8	823	3243	-	6DS_2089457	51.214	sp|Q893R0|THIE_CLOTE	Thiamine-phosphate synthase	IPR003733 Thiamine phosphate synthase, IPR013749 Phosphomethylpyrimidine kinase type-1	LOC_Os12g09000.2	phosphomethylpyrimidine kinase/thiamin-phosphate pyrophosphorylase, putative, expressed	0	0	0.00842844	0.00711606	0.0307982	0.0254984	0	0.0194573	0.0297169	0	0	0.0200105	0.0433443	0	0.137428	0.00908139	0.0258471	0.0318727	0.0249021
Traes_6DS_C3091355F	6411	8489	+	6DS_2089621	51.214	sp|Q13435|SF3B2_HUMAN	Splicing factor 3B subunit 2	IPR007180 Domain of unknown function DUF382	LOC_Os02g58090.2	PSP domain containing protein, expressed	0	0	0.0286644	0	0.0343021	0.0424881	0.0954848	0	0.373895	0.255406	0.299181	0.539485	0.0725072	0.0657324	0.138073	1.10482	1.28161	1.42609	1.64764
Traes_6DS_573CAD5E0	3	4305	-	6DS_2092108	51.214	AT5G20280.1	sucrose phosphate synthase 1F LENGTH=1043	IPR000368 Sucrose synthase	LOC_Os02g09170.1	sucrose-phosphate synthase, putative, expressed	8.52232	12.1632	14.3118	3.73279	4.0223	3.46466	11.0031	5.98512	5.24746	6.05233	9.28023	9.1424	5.86176	11.3185	17.9869	3.64759	3.54492	3.44289	3.46939
Traes_6DS_C59479AB5	1584	3132	-	6DS_2092295	51.214	sp|Q9ZQI3|GDL40_ARATH	GDSL esterase/lipase	IPR001087 Lipase, GDSL	LOC_Os01g46210.1	GDSL-like lipase/acylhydrolase, putative, expressed	0	0	0	0	0	0	0	0	0	0	0	2.0268	0.208438	0	0	0	0	0	0
Traes_6DS_A0EC5D808	687	2251	-	6DS_2093170	51.214	AT2G32460.1	myb domain protein 101 LENGTH=490	IPR001345 Phosphoglycerate/bisphosphoglycerate mutase, active site, IPR009057 Homeodomain-like	LOC_Os06g46560.1	myb-like DNA-binding domain containing protein, expressed	0	0.0553985	0.0147335	0	0	0.0136851	0	0	0	0.243555	0.157655	4.49354	0	0	0	0.223888	0.125967	0.489812	0.334765
Traes_6DS_EF4A57213	5628	10746	-	6DS_2093771	51.214	AT2G25180.1	response regulator 12 LENGTH=596	IPR009057 Homeodomain-like, IPR011006 CheY-like superfamily, IPR017053 Response regulator, plant B-type	LOC_Os02g08500.1	two-component response regulator, putative, expressed	35.7296	26.0029	30.502	6.02601	9.81378	3.51122	10.9167	19.0685	6.32039	20.6564	10.2986	6.66115	4.11446	6.88488	25.9717	11.2732	11.8038	10.6529	11.1535
Traes_6DS_4CBBF07A1	100	3536	+	6DS_2094805	51.214	sp|Q16762|THTR_HUMAN	Thiosulfate sulfurtransferase	IPR001763 Rhodanese-like domain	LOC_Os02g07044.1	rhodanese-like domain containing protein, putative, expressed	7.98098	4.43833	5.62687	4.39132	1.63341	1.85481	3.96414	4.00703	3.85823	3.28649	2.30784	4.04565	4.20195	1.0217	0.581471	5.58474	4.37373	4.9595	4.15903
Traes_6DS_E0FD61378	996	7669	-	6DS_2094897	51.214	UniRef90_UPI000234F957	UPI000234F957 related cluster n=1 Tax=unknown RepID=UPI000234F957	IPR016024 Armadillo-type fold	LOC_Os02g07190.1	expressed protein	1.43558	0.556043	0.591475	3.64607	1.6005	0	4.76561	0.737371	0.0442187	6.09704	4.16638	2.11706	1.69827	0.624119	0.0568757	4.22583	5.663	4.03652	4.05953
Traes_6DS_768787FF4	1111	2787	+	6DS_2101104	51.214	UniRef90_G7L1V8	Aldo/keto-reductase family protein n=9 Tax=Medicago RepID=G7L1V8_MEDTR	IPR001395 Aldo/keto reductase, IPR023210 NADP-dependent oxidoreductase domain	LOC_Os04g26910.1	oxidoreductase, aldo/keto reductase family protein, putative, expressed	2.60662	2.34234	3.43495	0.106463	0.0520453	0	0.0161327	0.177816	0.0924449	0	0	0	0.0182986	0	0	0.0308045	0	0	0
Traes_6DS_E49D00771	4185	7611	-	6DS_2101104	51.214	AT2G38430.1	unknown protein; BEST Arabidopsis thaliana protein match is: unknown protein . LENGTH=393		LOC_Os02g30140.2	expressed protein	1.02485	1.56646	1.54918	0.513635	0.745388	0.162273	2.07223	2.24607	1.25014	2.82209	2.28437	2.80475	1.62116	1.67881	0.786037	5.97259	7.29039	6.60779	6.19271
Traes_6DS_BBED0F4A4	2	4614	+	6DS_2101924	51.214	sp|Q0WSH6|PP312_ARATH	Pentatricopeptide repeat-containing protein	IPR002885 Pentatricopeptide repeat, IPR011990 Tetratricopeptide-like helical	LOC_Os11g37330.1	pentatricopeptide repeat domain containing protein, putative, expressed	0.227236	0.214231	0.286144	0.247535	0.410749	0.15204	0.550189	0.372613	0.491869	1.80043	0.288199	0.966733	0.350502	0.18254	1.83159	0.847327	0.862192	0.817035	0.961542
Traes_6DS_AFAE5B1B6	4650	7624	-	6DS_2101924	51.214	AT1G54385.1	ARM repeat superfamily protein LENGTH=560	IPR007022 Gem-associated protein 2, IPR016024 Armadillo-type fold	LOC_Os11g37100.1	expressed protein	3.96082	2.89625	3.49346	3.2731	2.59233	0.0163073	9.52902	2.0449	0	15.6225	2.86699	1.82394	2.2076	0.570924	0	8.06072	9.1171	7.23045	7.72871
Traes_6DS_273359FB6	1335	1877	+	6DS_2104088	51.214	UniRef90_B6U9L3	COX VIIa-like protein n=2 Tax=Zea mays RepID=B6U9L3_MAIZE	IPR003177 Cytochrome c oxidase, subunit VIIa	LOC_Os02g06650.1	COX VIIa, putative, expressed	0	0	0	0	0	0	0	0	0	0	0	19.4424	0	0	0	0	0	0	0
Traes_6DS_689EA9035	1325	2528	+	6DS_2104493	51.214	AT3G20570.1	early nodulin-like protein 9 LENGTH=203	IPR008972 Cupredoxin	LOC_Os02g06670.1	retrotransposon protein, putative, unclassified, expressed	3.07279	2.0341	2.69349	0.890474	1.05775	0.359381	2.48283	1.34946	0.629067	1.83544	0.734285	1.15314	1.58954	0.53424	0.387751	1.75666	2.16781	1.88474	1.79447
Traes_6DS_0B368B45D	1556	4423	-	6DS_2104493	51.214	sp|A3CWH8|RS11_METMJ	30S ribosomal protein S11	IPR001971 Ribosomal protein S11	LOC_Os02g06700.2	ribosomal protein, putative, expressed	16.4857	16.8573	17.9712	10.7023	15.2777	1.31743	25.6967	15.9143	5.2976	21.3956	8.19008	15.9629	16.895	3.35791	7.29088	11.9603	11.3935	10.2889	10.6576
Traes_6DS_A9E719CC8	204	3957	+	6DS_2107435	51.214	sp|Q9SVH0|PP329_ARATH	Pentatricopeptide repeat-containing protein	IPR002885 Pentatricopeptide repeat, IPR011990 Tetratricopeptide-like helical	LOC_Os02g07050.1	pentatricopeptide, putative, expressed	0.44541	0.77687	0.665137	0.388749	0.388852	0.0204577	1.16678	0.760349	0.235359	1.13757	0.573375	0.674072	0.249397	0.0866527	0.373059	0.917531	1.38714	0.694525	0.711058
Traes_6DS_A81E8B5D4	2592	7279	-	6DS_2108849	51.214	sp|Q28FQ5|TYDP2_XENTR	Tyrosyl-DNA phosphodiesterase 2	IPR005135 Endonuclease/exonuclease/phosphatase	LOC_Os12g22620.1	endonuclease/Exonuclease/phosphatase family protein, expressed	0.784583	0.558433	0.6083	0.463937	0.373074	0.0766985	2.51667	0.978533	0	2.83583	0.476842	1.0289	1.50959	1.57701	0.506568	8.35702	4.83873	10.7814	16.4946
Traes_6DS_DA16C60BF	5645	12090	+	6DS_2117664	51.214	AT2G03430.1	Ankyrin repeat family protein LENGTH=240	IPR001594 Zinc finger, DHHC-type, palmitoyltransferase, IPR020683 Ankyrin repeat-containing domain	LOC_Os02g09130.1	palmitoyltransferase TIP1, putative, expressed	5.32049	6.36554	5.52063	2.5765	4.08417	3.76082	5.22872	6.09041	4.42771	5.4188	5.39279	6.50473	6.19585	1.96986	15.7634	3.70207	4.21187	3.7847	3.32851
Traes_6DS_2F92B7BA8	9722	14770	-	6DS_2118792	51.214	AT1G16670.1	Protein kinase superfamily protein LENGTH=390	IPR011009 Protein kinase-like domain, IPR013320 Concanavalin A-like lectin/glucanase, subgroup	LOC_Os02g06930.4	protein kinase, putative, expressed	58.0154	59.9171	84.8825	10.9296	65.754	39.9527	27.1266	77.3033	4.2054	75.7549	20.1138	8.13088	60.7469	18.1262	7.31468	6.96921	6.37608	5.02688	6.56761
Traes_6DS_E9D8FA12F	2	3114	+	6DS_2119595	51.214	AT5G62690.1	tubulin beta chain 2 LENGTH=450	IPR000217 Tubulin, IPR023123 Tubulin, C-terminal	LOC_Os06g46000.1	tubulin/FtsZ domain containing protein, putative, expressed	159.447	174.215	190.778	125.843	79.5118	9.06943	230.88	152.145	241.589	98.7351	217.09	79.4203	74.9735	24.3593	6.95715	134.48	137.465	129.54	147.044
Traes_6DS_E026AFC49	1	1354	+	6DS_2121622	51.214	AT5G07990.1	Cytochrome P450 superfamily protein LENGTH=513	IPR001128 Cytochrome P450	LOC_Os02g09250.1	cytochrome P450 71D10, putative, expressed	0	0	0	0.0564441	0.0271812	0	0.0252467	0	0	0	0	9.16971	0.0574337	0.0521861	0.182217	0.0477285	0.0680966	0.0420301	0
Traes_6DS_404F5A1F2	2730	3655	+	6DS_2122581	51.214	UniRef90_Q0DFM9	protein n=3 Tax=Oryza RepID=Q0DFM9_ORYSJ		LOC_Os05g50460.1	pentatricopeptide, putative, expressed	0.0243815	0.118855	0.211632	0.0882742	0.170138	0.281303	0.0790033	0.697964	0.0617065	0.158491	0.0619186	0.166621	0.299527	0.0544262	0.152035	0.173986	0.177395	0.131447	0.0683943
Traes_6DS_D69C9286C	9939	12495	+	6DS_2123091	51.214	AT5G10870.1	chorismate mutase 2 LENGTH=265	IPR008238 Chorismate mutase, AroQ class, eukaryotic type	LOC_Os02g08410.1	chorismate mutase, chloroplast precursor, putative, expressed	12.159	7.8545	9.60758	1.37194	4.96368	5.53148	15.2447	22.4136	14.664	2.87587	4.33105	9.69163	4.04312	3.88327	0.976993	0.578509	0.471771	0.452364	0.409132
Traes_6DS_691A715BD	7978	11621	-	6DS_2123612	51.214	UniRef90_UPI000234F9F0	UPI000234F9F0 related cluster n=1 Tax=unknown RepID=UPI000234F9F0	IPR004827 Basic-leucine zipper domain	LOC_Os02g08540.1	expressed protein	2.28388	3.23179	3.25364	2.3487	6.31668	6.37217	1.92336	5.83459	2.87481	3.38395	2.29003	2.33267	2.14761	1.2594	1.82571	4.60242	3.63061	3.98798	3.99763
Traes_6DS_38F105C68	679	4501	-	6DS_2125012	51.214	AT5G23550.1	Got1/Sft2-like vescicle transport protein family LENGTH=175	IPR007305 Vesicle transport protein, Got1/SFT2-like	LOC_Os02g35640.1	SFT2, putative, expressed	9.19509	7.37596	10.5378	6.24557	3.41682	2.85093	9.62376	10.7392	5.00412	10.8515	15.8255	8.33857	4.57168	7.14068	6.8031	17.8564	16.2256	15.3311	17.3437
Traes_6DS_B0201AFBC	10085	14253	+	6DS_2126272	51.214	sp|Q3SWZ4|EXOS9_BOVIN	Exosome complex component RRP45	IPR015847 Exoribonuclease, phosphorolytic domain 2, IPR020568 Ribosomal protein S5 domain 2-type fold, IPR027408 PNPase/RNase PH domain	LOC_Os02g34570.2	exosome complex exonuclease, putative, expressed	8.14906	5.14932	6.272	2.83848	3.62335	1.94948	8.09386	3.87899	3.80835	9.84285	3.97207	5.71294	3.82381	1.36077	3.82166	9.53034	9.71358	9.70896	9.17817
Traes_6DS_7E41AE965	5033	8613	+	6DS_2126522	51.214	sp|Q96G74|OTUD5_HUMAN	OTU domain-containing protein 5	IPR003323 Ovarian tumour, otubain	LOC_Os02g07210.3	OTU-like cysteine protease family protein, putative, expressed	8.74331	11.5283	12.0432	4.38897	3.45888	5.5176	8.61723	6.5734	6.26494	8.95258	10.4585	3.84008	2.2863	5.67932	10.2543	2.13989	3.32703	2.79277	1.86067
Traes_6DS_A7686975F	616	8427	-	6DS_2126767	51.214	sp|Q8L612|MACP1_ARATH	MACPF domain-containing protein	IPR020864 Membrane attack complex component/perforin MACPF domain	LOC_Os02g27480.1	membrane attack complex component/perforin/complement C9, putative, expressed	9.50298	11.2336	10.8351	3.01037	3.60103	5.18146	4.76857	6.67957	6.81781	3.24407	5.88848	4.61144	8.98335	2.33893	9.89751	5.53345	5.52324	4.84665	5.69477
Traes_6DS_379A1EE8B	2543	6424	-	6DS_786073	51.214	AT2G21270.3	ubiquitin fusion degradation 1 LENGTH=340	IPR004854 Ubiquitin fusion degradation protein UFD1	LOC_Os02g08480.1	ubiquitin fusion degradation protein, putative, expressed	29.9503	21.7699	21.7995	15.8862	10.5753	14.0145	16.3613	19.575	17.5501	16.3456	16.2129	26.3831	30.194	24.5168	18.7123	10.7129	11.0703	11.4526	11.8647
Traes_6DS_03E1D67EF	7	520	+	6DS_786073	51.214	sp|Q9XGM1|VATD_ARATH	V-type proton ATPase subunit D		LOC_Os04g55040.2	vacuolar ATP synthase subunit D 1, putative, expressed	0	0.937514	0.740868	0	0	0.2418	0.0604527	0.616682	0	0	0.141656	0.196801	0.693788	0.124381	3.08981	0	0	0.0989784	0.0768791
Traes_6DS_EBBE8AE2A	2	990	+	6DS_901029	51.214	AT4G11290.1	Peroxidase superfamily protein LENGTH=326	IPR010255 Haem peroxidase	LOC_Os02g06630.1	peroxidase precursor, putative, expressed	0.177587	0.827153	0.0585483	0.28924	0.147673	0	0.109698	0.645522	0	3.58006	0.58026	0.665744	0.110982	0	0	0.509638	0.704565	1.24168	0.545292
Traes_6DS_DAA89D248	2	3342	+	6DS_93594	51.214	AT4G10120.1	Sucrose-phosphate synthase family protein LENGTH=1050	IPR001296 Glycosyl transferase, family 1, IPR006380 Sucrose-phosphate synthase	LOC_Os02g09170.1	sucrose-phosphate synthase, putative, expressed	46.5163	37.9627	44.6189	17.5126	14.5731	15.2515	35.3047	30.8587	26.5835	20.7227	29.612	30.171	19.71	31.2064	77.0501	18.5477	18.1811	18.7984	19.5311
Traes_6DS_143753D0A	36	3761	+	6DS_1160075	51.782	AT1G06660.1	unknown protein; BEST Arabidopsis thaliana protein match is: unknown protein . LENGTH=481		LOC_Os02g07180.1	expressed protein	9.35104	6.14521	6.41186	3.50553	1.94882	0.0408891	8.91477	2.91961	0	8.67315	3.01015	1.92836	7.16032	1.01019	0.0440114	11.245	10.3988	11.7945	11.6327
Traes_6DS_DF339D22F	894	1685	+	6DS_1373711	51.782	sp|Q7F8R0|C3H14_ORYSJ	Zinc finger CCCH domain-containing protein 14	IPR000571 Zinc finger, CCCH-type, IPR004088 K Homology domain, type 1, IPR009019 K homology domain, prokaryotic type	LOC_Os02g10080.2	zinc finger C-x8-C-x5-C-x3-H type family protein, expressed	0	0	0.224091	0	0.0644304	0.476134	0.119035	0.0607129	0.0708732	0.238784	0.278955	0	0.136577	0.12247	0.608201	0.216791	0.156824	0.194978	0.227196
Traes_6DS_FE8DD554C	29	1153	+	6DS_1400835	51.782	AT1G63340.1	Flavin-containing monooxygenase family protein LENGTH=424	IPR020946 Flavin monooxygenase-like	LOC_Os10g40570.1	flavin-containing monooxygenase family protein, putative, expressed	0	0.114731	0	0.141696	0.0341883	0	0.0634464	0.0646833	0.0745284	0.0954612	0.894589	0.0336036	0	0.0655164	0	1.012	0.979394	1.4741	1.19067
Traes_6DS_DEA4EFA9A	2803	5888	+	6DS_1421286	51.782	sp|A8MQA3|PP330_ARATH	Pentatricopeptide repeat-containing protein	IPR002885 Pentatricopeptide repeat	LOC_Os02g06880.1	EMB2758, putative, expressed	0.301227	0.441517	0.349541	0.288534	0.37501	0.0976873	0.658121	0.20955	0.279125	0.740089	0.198027	0.552399	0.33489	0.0677903	0.37595	0.909559	1.08706	0.74976	1.07186
Traes_6DS_FCB8EF008	2	4340	+	6DS_1857100	51.782	AT1G64060.1	respiratory burst oxidase protein F LENGTH=944	IPR000778 Cytochrome b245, heavy chain, IPR013130 Ferric reductase transmembrane component-like domain, IPR017938 Riboflavin synthase-like beta-barrel	LOC_Os09g26660.1	ferric reductase, putative, expressed	0.162755	0.557074	0.746515	0.895396	0.616384	0	0.291977	0.702203	0.0951054	1.22889	0.585096	0.14601	2.38387	0.519973	0.119664	40.0369	26.8142	36.5063	42.3646
Traes_6DS_DD3FC46E9	338	1848	+	6DS_2035680	51.782	sp|Q0UY70|NM111_PHANO	Pro-apoptotic serine protease NMA111	IPR001478 PDZ domain		nothing found in rice	0	0	0	0	0	0	0.0314122	0.0320244	0	0	0	0.731841	0	0	0	0	0	0.052138	0
Traes_6DS_D15EAC00C	21	4399	+	6DS_2057727	51.782	sp|Q8GYX0|MOB1_ARATH	MOB kinase activator-like 1	IPR005301 Mob1/phocein	LOC_Os03g38020.1	mps one binder kinase activator-like 1A, putative, expressed	102.13	69.5661	79.6099	45.3849	35.4474	50.0462	73.0767	84.7204	62.995	51.6434	67.0892	77.3754	72.8976	55.6368	65.6224	54.9798	41.859	55.3702	54.0079
Traes_6DS_0FAE9FEEF	436	2124	+	6DS_2058014	51.782	UniRef90_Q7X7M3	n=1 Tax=Oryza sativa subsp. japonica RepID=Q7X7M3_ORYSJ	IPR000270 Phox/Bem1p, IPR004332 Transposase, MuDR, plant	LOC_Os01g26930.1	transposon protein, putative, unclassified, expressed	0	0	0	0	0	0	0	0	0	0	0	0	0	0	0	0	0	0	0
Traes_6DS_F95C12EBB	855	6772	-	6DS_2059593	51.782	AT1G30330.2	auxin response factor 6 LENGTH=935	IPR003311 AUX/IAA protein, IPR010525 Auxin response factor, IPR015300 DNA-binding pseudobarrel domain	LOC_Os02g06910.1	auxin response factor 6, putative, expressed	6.34422	7.5509	7.94276	3.14828	5.47341	0.892418	10.2096	13.4525	5.15363	19.8597	18.0048	16.2585	3.34414	2.12846	10.9472	8.49844	10.0907	8.71412	8.31411
Traes_6DS_8385EAD0C	723	4121	-	6DS_2060859	51.782	sp|P61819|CBIX_METMP	Sirohydrochlorin cobaltochelatase	IPR002762 Cobalamin vitamin B12 biosynthesis CbiX	LOC_Os02g19440.2	sirohydrochlorin ferrochelatase, putative, expressed	0.536606	0.789509	0.164107	0.44962	0.368152	0.279378	0.403019	0.329015	0.375928	0.457731	0.467501	0.525933	0.307412	0.310083	0.263653	0.380461	1.07147	0.338611	0.37864
Traes_6DS_EDFE62141	5084	11990	-	6DS_2063004	51.782	AT5G20030.1	Plant Tudor-like RNA-binding protein LENGTH=326	IPR005491 EMSY N-terminal, IPR008395 Agenet-like domain, IPR014002 Tudor-like, plant	LOC_Os02g11000.2	agenet domain containing protein, putative, expressed	1.4607	1.77637	1.77508	0.774096	1.36493	1.30619	1.24711	1.92934	2.00897	1.7715	1.96582	3.87802	2.49437	1.77689	1.32953	2.22331	2.37814	2.60599	2.53879
Traes_6DS_1A7839044	950	7658	-	6DS_2071309	51.782	sp|Q6P7N4|CC037_XENTR	UPF0361 protein C3orf37 homolog	IPR003738 Protein of unknown function DUF159	LOC_Os06g27650.1	expressed protein	2.00894	0.692198	1.31551	0.410852	0.304559	0	2.06277	0.515766	0.0606042	2.87614	0.163024	0.0839595	0.318858	0.814313	4.58425	1.42832	1.44772	1.57899	1.09073
Traes_6DS_78BA48DB9	2741	4561	+	6DS_2071703	51.782	sp|Q54431|SRP54_STRMU	Signal recognition particle protein	IPR007222 Signal recognition particle receptor, alpha subunit, N-terminal, IPR011012 Longin-like domain, IPR013822 Signal recognition particle, SRP54 subunit, helical bundle, IPR027417 P-loop containing nucleoside triphosphate hydrolase	LOC_Os08g37444.3	signal recognition particle receptor, putative, expressed	0.05275	0.416746	0.294435	0.0219075	0.388886	0.812434	0.563108	0.742624	0.576672	0.912517	1.51533	0.986091	0.65548	0.203334	0.0985466	1.93346	1.94535	2.26342	2.31129
Traes_6DS_91AFBD070	8378	10461	+	6DS_2078399	51.782	sp|B7K911|UREF_CYAP7	Urease accessory protein UreF	IPR002639 Urease accessory protein UreF	LOC_Os02g07150.3	urease accessory protein F, putative, expressed	1.70117	2.40814	2.49767	2.33798	1.1038	1.80169	0.870643	1.58159	2.12874	1.29502	1.25341	2.26017	1.21645	0.555271	0.509609	1.58786	1.92347	1.98357	1.89055
Traes_6DS_1DEB9EA6F	11347	14471	-	6DS_2078399	51.782	sp|O48604|HPPD_HORVU	4-hydroxyphenylpyruvate dioxygenase	IPR005956 4-hydroxyphenylpyruvate dioxygenase	LOC_Os02g07160.1	glyoxalase family protein, putative, expressed	23.6052	12.7763	12.597	29.5037	30.5413	65.8244	9.29659	9.02926	32.4987	6.70799	12.7887	20.7472	12.3436	8.93441	141.567	6.77424	7.332	6.78774	7.01768
Traes_6DS_1663A52241	4083	5404	-	6DS_2084275	51.782	AT4G37240.1	unknown protein; FUNCTIONS IN: molecular_function unknown; INVOLVED IN: N-terminal protein myristoylation; LOCATED IN: cellular_component unknown; EXPRESSED IN: 22 plant structures; EXPRESSED DURING: 13 growth stages; BEST Arabidopsis thaliana protein match is: unknown protein . LENGTH=168	IPR025322 Protein of unknown function DUF4228, plant	LOC_Os02g09990.1	expressed protein	2.12266	13.7372	16.2945	0.169411	2.59567	11.1448	0.358529	3.51513	0.0995647	0.421141	0.229906	0.687724	1.10619	0.722944	0.0748307	0	0.0231474	0.161372	0
Traes_6DS_752205EA5	14573	21147	-	6DS_2084407	51.782	sp|B7M3W3|YBAB_ECO8A	Nucleoid-associated protein YbaB	IPR004401 Nucleoid-associated protein YbaB	LOC_Os02g08380.1	CR084 protein, putative, expressed	13.7977	12.5307	14.4354	162.131	74.2751	46.7991	32.9742	28.964	78.1061	19.4402	22.0669	23.2175	25.2309	11.3876	22.541	15.4611	13.6328	16.5839	15.014
Traes_6DS_4C3311ED3	4	195	+	6DS_2091857	51.782	UniRef90_M7ZV05	Cell division cycle 5-like protein n=1 Tax=Triticum urartu RepID=M7ZV05_TRIUA		LOC_Os03g31940.1	transposon protein, putative, Pong sub-class, expressed	0	0	0	0	0	0	0	0	0	0	0	0	0	0	0	0	0	0	0
Traes_6DS_64B25EAC4	5726	10458	+	6DS_2096189	51.782	AT1G05170.2	Galactosyltransferase family protein LENGTH=407	IPR002659 Glycosyl transferase, family 31, IPR025298 Domain of unknown function DUF4094	LOC_Os02g06840.1	galactosyltransferase, putative, expressed	21.9116	18.0605	19.2629	13.2418	16.9957	5.31419	16.6186	33.0984	26.8687	7.77932	23.0883	9.55816	18.014	2.82543	3.11713	2.10778	2.78619	2.62422	2.41375
Traes_6DS_917DF3B42	407	1873	-	6DS_2096482	51.782	AT5G07990.1	Cytochrome P450 superfamily protein LENGTH=513	IPR001128 Cytochrome P450	LOC_Os02g09260.1	cytochrome P450 71A1, putative, expressed	0.0140397	0	0.0132748	0	0.027232	1.65669	0	0.954213	4.63745	0	0	0.759514	0.0287622	0.104569	0	0.0239011	0	0.0421064	0
Traes_6DS_62576C3CB	5266	5748	-	6DS_2097255	51.782	sp|A8Y9G2|RPOC2_LOLPR	DNA-directed RNA polymerase subunit beta''			nothing found in rice	0	0	0	0.00677259	0	0	0.00608884	0	0	0	0	0	0	0	0	0	0	0	0
Traes_6DS_519BB2BCD	1578	2712	-	6DS_2097988	51.782	UniRef90_Q9FSQ2	n=1 Tax=Oryza sativa RepID=Q9FSQ2_ORYSA		LOC_Os03g05225.1	expressed protein	0.0298226	0.175012	0.0872057	0.0720326	0.382415	0.0430576	0.193533	0.230193	0.113698	0.22648	0.227388	0.444375	0.551166	0.133222	0.0932977	0.635179	0.779062	0.749227	0.625992
Traes_6DS_2A5F5E0381	2518	9574	+	6DS_2098760	51.782	AT5G26150.1	protein kinase family protein LENGTH=703	IPR011009 Protein kinase-like domain	LOC_Os02g12660.1	protein kinase domain containing protein, putative, expressed	0.70188	1.71805	1.07573	0.576287	0.757725	0.611769	1.32327	1.03632	0.941566	1.46624	1.46974	6.13766	1.46407	1.29175	7.29815	2.70982	3.41957	3.44557	2.94593
Traes_6DS_11D3FDCC9	991	5300	+	6DS_2100121	51.782	sp|P46635|THTR_CRIGR	Thiosulfate sulfurtransferase	IPR001763 Rhodanese-like domain	LOC_Os02g07044.1	rhodanese-like domain containing protein, putative, expressed	30.0672	32.6316	33.8974	26.6671	24.3917	44.0409	4.60885	12.1121	28.7556	2.16092	2.89976	10.345	2.57294	0.980542	21.8893	1.27442	1.10212	1.07196	1.19452
Traes_6DS_ABB94E840	8	656	+	6DS_2101514	51.782	AT5G04330.1	Cytochrome P450 superfamily protein LENGTH=512	IPR001128 Cytochrome P450	LOC_Os08g01490.1	cytochrome P450, putative, expressed	0	0	0	0.141994	0	0.169875	0	0	0	0	0	0	0	0.0875208	2.12484	0	0	0	0
Traes_6DS_55643F0F6	237	3125	-	6DS_2106764	51.782	UniRef90_UPI0002B4419C	UPI0002B4419C related cluster n=2 Tax=unknown RepID=UPI0002B4419C	IPR013924 Ribonuclease H2, subunit C	LOC_Os02g07240.1	expressed protein	0.588464	0.463009	0.506431	0.426921	0.321419	0.1135	1.10584	0.477083	0	0.810587	0.099843	0	0.0971645	0.175427	0.679005	0.157761	0.11335	0.140448	0.218727
Traes_6DS_1B55E0233	1330	3211	-	6DS_2111348	51.782	sp|O42993|FKBP_SCHPO	Peptidyl-prolyl cis-trans isomerase	IPR001179 Peptidyl-prolyl cis-trans isomerase, FKBP-type, domain, IPR023566 Peptidyl-prolyl cis-trans isomerase, FKBP-type	LOC_Os02g07220.1	peptidyl-prolyl cis-trans isomerase, FKBP-type, putative, expressed	1.0027	0.798287	0.784373	4.10727	5.47923	12.8986	0.586888	2.8496	5.49986	0.700851	0.381799	3.532	2.29723	0.599242	3.70053	1.69927	1.58925	2.05151	2.02805
Traes_6DS_188C0F26E	104	2552	-	6DS_768205	51.782	sp|A5DID7|HAS1_PICGU	ATP-dependent RNA helicase HAS1	IPR011545 DNA/RNA helicase, DEAD/DEAH box type, N-terminal, IPR027417 P-loop containing nucleoside triphosphate hydrolase	LOC_Os03g58810.1	DEAD-box ATP-dependent RNA helicase, putative, expressed	0	0	0	0	0	0	0	0	0	0	0	0	0	0	0	0	0	0	0
Traes_6DS_4E1ED9B0E	1	3887	+	6DS_1035649	52.35	AT4G08850.1	Leucine-rich repeat receptor-like protein kinase family protein LENGTH=1045		LOC_Os02g07960.2	STRUBBELIG-RECEPTOR FAMILY 3 precursor, putative, expressed	15.1274	6.34161	8.47508	5.51914	3.7789	0.327588	14.3457	11.9645	7.22271	13.4517	16.0165	18.3887	17.8842	5.26947	4.15443	12.0103	6.6218	9.63115	9.179
Traes_6DS_9CD7CD0AB	8	2572	+	6DS_1045291	52.35	UniRef90_UPI0002C2E4E0	UPI0002C2E4E0 related cluster n=1 Tax=unknown RepID=UPI0002C2E4E0	IPR021467 Protein of unknown function DUF3119	LOC_Os05g33290.1	uncharacterized conserved membrane protein specific to cyanobacteria, putative, expressed	2.07143	1.29204	1.29455	63.6328	72.6489	73.8194	8.63944	18.5157	68.2099	8.90743	16.2796	19.3738	10.4347	1.89139	1.01238	7.90489	8.35049	9.43787	6.06528
Traes_6DS_002CE489F	3	6773	+	6DS_1067188	52.35	AT4G21710.1	DNA-directed RNA polymerase family protein LENGTH=1188	IPR007644 RNA polymerase, beta subunit, protrusion, IPR015712 DNA-directed RNA polymerase, subunit 2	LOC_Os03g28960.1	DNA-directed RNA polymerase subunit, putative, expressed	5.2835	3.65312	4.3005	3.20777	2.95966	1.49596	8.00222	2.51021	1.22357	7.08738	3.82042	4.14578	3.81107	3.65092	6.32146	2.1625	2.43668	1.25738	1.79781
Traes_6DS_E7ACE0294	1	11018	+	6DS_1077896	52.35	sp|A2X208|OEP80_ORYSI	Outer envelope protein 80, chloroplastic	IPR000184 Bacterial surface antigen D15, IPR010827 Surface antigen variable number	LOC_Os02g10260.1	outer membrane protein, OMP85 family protein, expressed	11.1324	9.12323	10.4525	34.1868	25.3863	13.8941	22.3945	19.4016	15.8485	22.0294	17.8901	21.384	18.4701	5.6365	22.1035	20.8244	22.0078	22.7332	18.3076
Traes_6DS_1DEF30199	11353	16088	-	6DS_1077896	52.35	sp|Q8P8Z6|ZUPT_XANCP	Zinc transporter ZupT	IPR003689 Zinc/iron permease	LOC_Os02g10230.1	metal cation transporter, putative, expressed	15.9659	26.8446	23.7547	11.8124	7.67179	9.06107	20.3394	18.5911	14.6885	10.708	12.6569	14.8012	11.876	9.24764	8.67133	33.2255	29.5822	29.1554	34.4262
Traes_6DS_FB937971C	16303	16601	-	6DS_1077896	52.35		Unknown protein			nothing found in rice	0.825114	0.173106	0.624016	1.21258	0.201565	2.43837	0.182715	0.559119	1.15633	1.82382	0.843936	213.686	2.80564	0.746716	0	1.33892	0.671917	1.99596	0.874314
Traes_6DS_A5BC061FF	9	1663	+	6DS_1145723	52.35	AT5G07990.1	Cytochrome P450 superfamily protein LENGTH=513	IPR001128 Cytochrome P450	LOC_Os02g09400.1	cytochrome P450, putative, expressed	0.357151	4.05606	1.89909	0.204705	0.287352	0.855454	0.499594	0.494802	0.590053	0.331731	0.646025	0.727174	0.763201	0.20393	1.13273	0.637307	0.780727	0.785083	0.54938
Traes_6DS_10FAF3738	50	1392	-	6DS_1153094	52.35	sp|Q9LHD1|AB15B_ARATH	ABC transporter B family member 15	IPR011527 ABC transporter, transmembrane domain, type 1	LOC_Os02g09720.1	multidrug resistance protein, putative, expressed	0.507931	2.93195	2.60161	0	0.189524	0.0269986	0.462537	0.0206036	0.610497	0.0718794	0.326536	0.0424171	0.447936	0	0	0	0.0273481	0	0
Traes_6DS_99FFCA1F2	1566	7968	-	6DS_1177943	52.35	AT5G57580.1	Calmodulin-binding protein LENGTH=647	IPR012416 Calmodulin binding protein-like	LOC_Os02g08120.2	calmodulin binding protein, putative, expressed	22.5403	14.9999	18.0122	11.7406	8.01797	9.42397	14.8947	9.51851	14.2099	11.5429	10.98	13.8144	11.5275	13.5028	15.4734	12.3566	11.369	12.7268	11.7018
Traes_6DS_E3AB67D23	14	3447	+	6DS_1247143	52.35	AT1G74740.1	calcium-dependent protein kinase 30 LENGTH=541	IPR011992 EF-hand domain pair	LOC_Os02g10470.1	EF hand family protein, putative, expressed	0.531159	1.23997	1.59279	3.77669	7.6596	11.3906	2.7759	2.96687	3.25813	4.96587	9.32667	9.02732	8.4721	14.5852	0.334353	12.654	13.2246	16.3525	14.5919
Traes_6DS_E0A326AEE	7276	10616	+	6DS_1247143	52.35	sp|Q8VHH5|AGAP3_MOUSE	Arf-GAP with GTPase, ANK repeat and PH domain-containing protein 3	IPR001164 Arf GTPase activating protein, IPR008973 C2 calcium/lipid-binding domain, CaLB	LOC_Os02g10480.1	stromal membrane-associated protein, putative, expressed	30.884	33.1127	29.7248	12.877	9.39765	7.3189	23.5024	27.3998	20.311	14.3661	30.7657	17.9644	19.1711	6.69024	4.43628	13.9644	14.006	17.0671	13.0332
Traes_6DS_9BBAA0C47	864	5257	+	6DS_1303673	52.35	AT2G13680.1	callose synthase 5 LENGTH=1923	IPR003440 Glycosyl transferase, family 48, IPR026953 Callose synthase	LOC_Os02g14900.1	1,3-beta-glucan synthase component domain containing protein, expressed	7.14552	5.25687	7.46035	0.79798	0.842141	0.460682	2.59804	2.17162	2.77743	3.29745	1.68815	2.61756	0.922194	0.717923	0.0738469	0.810406	0.733866	0.65631	0.841378
Traes_6DS_3B0CB3B5D	2097	5348	+	6DS_1354143	52.35	AT3G02645.1	Plant protein of unknown function DUF247 LENGTH=529	IPR004158 Protein of unknown function DUF247, plant	LOC_Os08g07050.1	pentatricopeptide, putative, expressed	0.795748	0.761848	1.5907	0.028179	0.0135034	0	0.113228	0.173061	0	0.0189292	0.0148198	0	0.00711737	0	0	0	0.00859229	0	0
Traes_6DS_D80CC31AC	1	3221	+	6DS_1362861	52.35	UniRef90_Q6EUQ4	protein n=3 Tax=Oryza RepID=Q6EUQ4_ORYSJ	IPR018800 Proline-rich protein PRCC	LOC_Os02g07920.1	expressed protein	7.72291	7.74155	7.10073	3.80899	4.60764	6.86721	4.12607	4.64202	4.67473	6.20652	4.93111	5.60824	6.34057	5.25577	8.19412	9.23974	7.51823	9.082	9.7535
Traes_6DS_02461E7D7	3	2274	+	6DS_1375581	52.35	AT5G05080.1	ubiquitin-conjugating enzyme 22 LENGTH=251	IPR016135 Ubiquitin-conjugating enzyme/RWD-like	LOC_Os06g45000.2	ubiquitin-conjugating enzyme, putative, expressed	4.58352	2.7411	1.48283	2.15239	1.53219	2.42895	5.8429	1.51268	0.940016	3.53425	2.51211	1.65166	3.90985	1.16644	0.239859	2.65151	2.07338	1.82359	2.10805
Traes_6DS_A6B89FCF4	1911	3074	+	6DS_1381082	52.35	AT1G06620.1	2-oxoglutarate 2OG and FeII-dependent oxygenase superfamily protein LENGTH=365	IPR026992 Non-haem dioxygenase N-terminal domain, IPR027443 Isopenicillin N synthase-like	LOC_Os08g30210.1	1-aminocyclopropane-1-carboxylate oxidase homolog 1, putative, expressed	0	0	0	0.0222064	0	0	0	0.0404831	0	0.0199203	0.0934489	0	0	0	0	0.0188785	0	0	0
Traes_6DS_CA4C01DEF	1363	4622	+	6DS_1388023	52.35	AT1G31040.1	PLATZ transcription factor family protein LENGTH=243	IPR000315 Zinc finger, B-box, IPR006734 Protein of unknown function DUF597	LOC_Os06g45540.1	zinc-binding protein, putative, expressed	0.406679	0.340785	0.169628	0	0.575475	0	2.48156	0.640487	0	1.93777	0.147641	0.149695	0.0715516	0.0648767	0.703951	0.825525	1.05434	1.0949	0.772595
Traes_6DS_E5AE24A15	1553	1831	-	6DS_1390248	52.35	UniRef90_Q7XCD6	Retrotransposon protein, putative, unclassified n=1 Tax=Oryza sativa subsp. japonica RepID=Q7XCD6_ORYSJ		LOC_Os07g48000.1	retrotransposon protein, putative, unclassified, expressed	0	0	0	0	0	0	0	0	0	0	0	0	0	0	0	0	0	0	0
Traes_6DS_87F828E97	3	563	+	6DS_1532210	52.35	sp|P25802|CYSP1_OSTOS	Cathepsin B-like cysteine proteinase 1	IPR013128 Peptidase C1A, papain, IPR025660 Cysteine peptidase, histidine active site, IPR025661 Cysteine peptidase, asparagine active site	LOC_Os04g13090.1	vignain precursor, putative, expressed	0	0	0	0	0	0	0	0	0	0	0	0	0	0	0	0	0	0	0
Traes_6DS_1C754D431	3994	10744	-	6DS_1553318	52.35	AT2G44350.2	Citrate synthase family protein LENGTH=474	IPR002020 Citrate synthase-like	LOC_Os02g10070.2	citrate synthase, putative, expressed	95.8349	82.3104	85.2856	39.6437	32.6195	25.6103	48.9084	47.2728	31.6187	29.3452	38.9547	88.0398	62.5685	13.8586	76.2499	43.6429	35.0948	49.2511	46.1365
Traes_6DS_50D1DE754	2	5245	+	6DS_1560503	52.35	AT1G48480.1	receptor-like kinase 1 LENGTH=655	IPR001611 Leucine-rich repeat, IPR011009 Protein kinase-like domain	LOC_Os02g09740.2	STRUBBELIG-RECEPTOR FAMILY 7 precursor, putative, expressed	23.337	10.7519	12.9868	10.4106	9.66075	8.04189	17.589	10.8239	3.8659	11.3378	20.9685	7.1876	24.6279	23.4985	2.68547	7.45631	7.22173	7.04155	7.27669
Traes_6DS_FA0614C65	477	4442	-	6DS_1625662	52.35	sp|P0CN90|ATG26_CRYNJ	Sterol 3-beta-glucosyltransferase		LOC_Os02g11940.1	sterol glucosyltransferase, putative, expressed	1.18306	0.701279	0.726068	0.915315	1.21432	0.803256	1.28357	1.32458	1.60477	2.06235	1.54982	2.80462	1.32284	0.771397	2.38847	2.21565	1.78771	1.95501	1.93644
Traes_6DS_2A2F4ED98	5089	11591	+	6DS_1645904	52.35	AT3G53130.1	Cytochrome P450 superfamily protein LENGTH=539	IPR001128 Cytochrome P450	LOC_Os02g07680.1	cytochrome P450, putative, expressed	2.84033	2.58503	3.2971	33.0183	25.1389	62.4523	5.80002	5.85138	16.8598	5.7536	8.05048	16.7008	8.27312	5.89401	12.7484	5.33079	4.63546	4.6165	5.02363
Traes_6DS_5552F55C8	6	1637	+	6DS_1678937	52.35	AT4G34980.1	subtilisin-like serine protease 2 LENGTH=764	IPR015500 Peptidase S8, subtilisin-related, IPR023828 Peptidase S8, subtilisin, Ser-active site	LOC_Os02g17150.1	OsSub18 - Putative Subtilisin homologue, expressed	3.74814	1.34709	2.16356	0	0	0	0	0	0	0	0	0	0	0	0	0	0	0	0
Traes_6DS_402EC38AD	1574	6924	-	6DS_1680898	52.35	AT4G38130.1	histone deacetylase 1 LENGTH=501	IPR000286 Histone deacetylase superfamily, IPR023801 Histone deacetylase domain	LOC_Os06g38470.1	histone deacetylase 19, putative, expressed	26.7165	25.6028	27.764	13.9477	14.9574	13.2908	33.528	22.0592	14.8955	30.7548	24.2289	25.7609	29.8507	23.3042	32.4468	40.234	34.9591	35.8187	40.4262
Traes_6DS_D9FEF3A0D	572	8712	-	6DS_1765884	52.35	sp|Q9EPH8|PABP1_RAT	Polyadenylate-binding protein 1	IPR000061 SWAP/Surp, IPR003034 SAP domain, IPR006569 CID domain, IPR008942 ENTH/VHS, IPR012677 Nucleotide-binding, alpha-beta plait, IPR013170 mRNA splicing factor, Cwf21	LOC_Os02g08360.1	RNA recognition motif, putative, expressed	10.4379	8.03119	10.0571	6.1134	7.68587	6.64638	10.7329	7.32057	7.48616	12.4824	10.1225	11.6981	10.403	7.49642	21.2291	14.0064	11.6709	14.6054	14.0496
Traes_6DS_090A09494	1	4114	+	6DS_1810329	52.35	AT2G25850.2	polyA polymerase 2 LENGTH=800	IPR007012 PolyA polymerase, central domain, IPR011068 Nucleotidyltransferase, class I, C-terminal-like	LOC_Os02g13400.2	expressed protein	4.97288	4.93679	4.92158	3.6356	6.21404	6.10845	5.24955	7.5712	4.01507	10.8597	10.2657	10.1139	8.81128	2.888	4.99869	8.79486	9.39364	10.1504	8.97273
Traes_6DS_8D7872B5B	193	2145	+	6DS_1865149	52.35	UniRef90_UPI000234F887	UPI000234F887 related cluster n=1 Tax=unknown RepID=UPI000234F887		LOC_Os02g35230.1	expressed protein	0.441535	0.0506901	0.201012	0.831268	0.347614	0	1.48742	0.114435	0	2.70257	2.00919	0.74093	1.53288	0.17396	0	10.5802	7.18796	11.2829	13.9551
Traes_6DS_0DEA40605	8932	10526	-	6DS_1880206	52.35	AT3G51500.1	unknown protein; FUNCTIONS IN: molecular_function unknown; INVOLVED IN: biological_process unknown; LOCATED IN: chloroplast; EXPRESSED IN: 22 plant structures; EXPRESSED DURING: 13 growth stages; Has 23 Blast hits to 23 proteins in 10 species: Archae - 0; Bacteria - 0; Metazoa - 0; Fungi - 0; Plants - 23; Viruses - 0; Other Eukaryotes - 0 source: NCBI BLink. LENGTH=116		LOC_Os02g10010.1	expressed protein	1.88507	2.99118	2.99123	1.10101	2.16556	1.97276	3.07709	2.97456	1.77537	4.36367	3.85333	2.28283	2.63951	2.77367	0.344667	5.60331	6.58616	5.93345	5.30039
Traes_6DS_E3332AF0A	2934	6235	-	6DS_2049578	52.35	AT1G74380.1	xyloglucan xylosyltransferase 5 LENGTH=457	IPR008630 Galactosyl transferase	LOC_Os02g32750.1	glycosyltransferase, putative, expressed	7.2642	10.8111	11.6997	6.24996	4.43694	1.55638	11.0691	8.28466	5.46886	7.79186	11.7513	8.41756	6.75649	7.33045	4.77926	16.5861	14.3795	13.5739	15.0481
Traes_6DS_1A1B9F4BE	3842	4202	+	6DS_2056082	52.35	AT3G61035.1	Cytochrome P450 superfamily protein LENGTH=340	IPR001128 Cytochrome P450	LOC_Os02g09410.1	cytochrome P450, putative, expressed	0	0	0.0598914	0	0	0.154626	0	0	0	0	2.70346	0	0	0	0	0	0	0	0.214709
Traes_6DS_3BED5E17C	2220	6697	-	6DS_2056711	52.35	sp|Q75B50|DED1_ASHGO	ATP-dependent RNA helicase DED1	IPR001650 Helicase, C-terminal, IPR007529 Zinc finger, HIT-type, IPR014001 Helicase, superfamily 1/2, ATP-binding domain, IPR014014 RNA helicase, DEAD-box type, Q motif, IPR027417 P-loop containing nucleoside triphosphate hydrolase	LOC_Os02g10770.2	DEAD-box ATP-dependent RNA helicase 41, putative, expressed	1.22427	2.19848	1.64346	0.892231	1.97076	1.79402	2.21079	1.8168	2.34126	1.98598	2.52775	2.55265	1.65982	1.20672	4.71369	1.61201	1.81182	1.27504	1.37718
Traes_6DS_0A9DA46CE	2512	7014	-	6DS_2057203	52.35	UniRef90_O23969	Pollen-specific protein SF21 n=1 Tax=Helianthus annuus RepID=SF21_HELAN	IPR004142 Ndr	LOC_Os02g13150.1	pollen-specific protein SF21, putative, expressed	2.52994	3.72103	4.01289	5.45424	4.67704	4.47117	4.02754	5.20805	11.932	3.12232	4.61289	5.35042	0.621934	1.90559	0.178488	1.54709	1.43579	1.10293	1.91025
Traes_6DS_A2C34EB4A	1138	1555	-	6DS_2057230	52.35	sp|Q7F8R0|C3H14_ORYSJ	Zinc finger CCCH domain-containing protein 14	IPR004087 K Homology domain	LOC_Os02g10080.2	zinc finger C-x8-C-x5-C-x3-H type family protein, expressed	0	1.1939	0	0	0	0.115278	0	0	0	0	0	0	0.0999848	0	0	0.0766438	0.112026	0	0
Traes_6DS_D4EB7CC5A	390	3154	+	6DS_2058607	52.35	sp|P41558|RPOB2_METVS	DNA-directed RNA polymerase subunit B''	IPR015712 DNA-directed RNA polymerase, subunit 2	LOC_Os03g28960.1	DNA-directed RNA polymerase subunit, putative, expressed	4.48055	2.82927	4.38478	2.30167	3.15134	1.62202	8.10531	2.3469	0.977458	6.28924	4.28187	4.72103	4.43666	2.22886	6.3659	2.38823	1.80638	1.61574	2.14493
Traes_6DS_417CC478D	9792	12358	+	6DS_2058769	52.35	sp|Q8L633|RNZC_ARATH	Ribonuclease Z, chloroplastic		LOC_Os09g30466.1	nuclear ribonuclease Z, putative, expressed	0.422149	0.465024	0.361479	0.340433	0.213269	0.272409	0.664846	0.73705	0.953299	0.690563	1.05793	1.08224	0.495613	0.369546	0.197259	0.979206	0.819011	1.0166	1.02268
Traes_6DS_19EF1ECCC	1608	11608	+	6DS_2059279	52.35	UniRef90_Q5NAA4	Helicase-like protein n=1 Tax=Oryza sativa subsp. japonica RepID=Q5NAA4_ORYSJ	IPR025476 Helitron helicase-like domain	LOC_Os11g38300.1	retrotransposon protein, putative, unclassified, expressed	0.0320655	0.0942115	0	0	0	0	0	0.0353797	0	0	0.244568	0.257948	0.0395556	0	0.0502275	0.0973592	0.139456	0.0575068	0
Traes_6DS_A879508C3	19798	29802	+	6DS_2059367	52.35	sp|O24174|BADH_ORYSJ	Betaine aldehyde dehydrogenase	IPR010102 Succinate semialdehyde dehydrogenase, IPR016161 Aldehyde/histidinol dehydrogenase	LOC_Os02g07760.1	aldehyde dehydrogenase, putative, expressed	79.4641	44.7549	55.6557	30.754	18.2731	19.3329	35.3489	31.3223	40.4034	20.6733	23.1177	26.824	51.1425	77.8865	220.394	30.4816	28.338	29.9192	33.0228
Traes_6DS_6F0319514	16339	17351	+	6DS_2059367	52.35	AT3G46730.1	NB-ARC domain-containing disease resistance protein LENGTH=847	IPR025875 Leucine rich repeat 4	LOC_Os07g31800.1	NB-ARC domain containing protein, expressed	0.239791	0.0424425	0.146437	0.0262997	0.0506504	0	0.235301	0.0719539	0.0275302	0.0236022	0.110681	0	0	0	0	0	0	0	0
Traes_6DS_9FA053DF8	5564	10590	-	6DS_2059488	52.35	sp|Q8YSD5|ATKB2_NOSS1	Potassium-transporting ATPase B chain 2	IPR001757 Cation-transporting P-type ATPase, IPR023214 HAD-like domain	LOC_Os02g07630.1	copper-transporting ATPase, putative, expressed	8.6789	12.7977	13.4336	3.97979	7.1867	8.34729	6.33628	9.94833	9.10155	7.01995	6.22181	7.35129	4.92131	5.08624	10.7921	10.6809	10.0697	10.6574	10.425
Traes_6DS_D6045860A	1128	1658	+	6DS_2059601	52.35	sp|P0CC86|NU2C1_LOLPR	NADPH-quinone oxidoreductase subunit 2 A, chloroplastic		LOC_Os04g16854.1	NADPH-dependent oxidoreductase, putative, expressed	0	0	0	0	0.00388136	0	0	0	0	0	0	0.00443666	0	0	0	0	0	0	0
Traes_6DS_13E7328BE	1	418	+	6DS_2059928	52.35	sp|Q9ZQV9|NAS1_HORVU	Nicotianamine synthase 1		LOC_Os07g48980.1	nicotianamine synthase, putative, expressed	0.316253	459.175	219.2	0	0	0	0	0	0	0	0	0	0	0	0	0.153288	0	0	0
Traes_6DS_364056674	5076	17769	+	6DS_2060511	52.35	sp|Q8W0Z7|BCAL1_ARATH	Branched-chain-amino-acid aminotransferase-like protein 1	IPR001544 Aminotransferase, class IV, IPR027417 P-loop containing nucleoside triphosphate hydrolase	LOC_Os03g24460.2	aminotransferase domain containing protein, putative, expressed	18.0079	9.87586	10.9358	28.9895	9.26857	6.36067	16.9002	16.3026	16.5716	18.122	16.1768	17.466	13.5583	11.9691	3.64222	10.0266	9.32027	7.8162	7.55726
Traes_6DS_52C0ACEDB	6356	10035	+	6DS_2060627	52.35	AT3G15890.1	Protein kinase superfamily protein LENGTH=361	IPR011009 Protein kinase-like domain	LOC_Os02g09359.1	BRASSINOSTEROID INSENSITIVE 1-associated receptor kinase 1 precursor, putative, expressed	53.0931	37.571	41.5466	12.983	13.2715	16.9885	11.0485	19.8082	32.0306	16.6665	14.9115	7.20651	25.3844	3.53358	9.28923	10.834	12.0156	11.3354	9.57314
Traes_6DS_89224B2D5	10558	13205	-	6DS_2060627	52.35	AT4G37090.1	unknown protein; FUNCTIONS IN: molecular_function unknown; INVOLVED IN: biological_process unknown; LOCATED IN: cellular_component unknown; EXPRESSED IN: 23 plant structures; EXPRESSED DURING: 13 growth stages; Has 30201 Blast hits to 17322 proteins in 780 species: Archae - 12; Bacteria - 1396; Metazoa - 17338; Fungi - 3422; Plants - 5037; Viruses - 0; Other Eukaryotes - 2996 source: NCBI BLink. …		LOC_Os02g09380.1	expressed protein	26.8463	14.0023	23.1129	13.9399	18.5589	6.89659	32.2023	18.2329	10.9887	20.6235	9.10846	15.67	16.1222	7.30812	113.112	17.7389	15.1369	17.2586	20.9044
Traes_6DS_7CA5A8F12	1	3789	+	6DS_2060642	52.35	AT3G45140.1	lipoxygenase 2 LENGTH=896	IPR000907 Lipoxygenase, IPR008976 Lipase/lipooxygenase, PLAT/LH2, IPR027433 Lipoxygenase, domain 3	LOC_Os02g10120.1	lipoxygenase, putative, expressed	0.0432612	0.00556307	0.0268479	8.75568	18.4165	7.15415	1.79059	0.28434	0.0755467	2.24238	4.35367	25.8705	16.7845	1.89547	0.00444464	4.9769	9.57207	6.21662	5.72651
Traes_6DS_BCE24BE99	3756	9634	-	6DS_2060642	52.35	AT1G65790.1	receptor kinase 1 LENGTH=843	IPR001611 Leucine-rich repeat, IPR003591 Leucine-rich repeat, typical subtype, IPR011009 Protein kinase-like domain, IPR013320 Concanavalin A-like lectin/glucanase, subgroup	LOC_Os02g10110.1	Leucine Rich Repeat family protein, expressed	0.0711533	0.0550168	0.0533598	0.0723758	0.119555	0	0.131014	0.0208047	0	1.29939	0.468827	0.292133	0.150556	0.0832808	0.0219786	10.3553	9.96407	7.82114	10.9387
Traes_6DS_CDB16CE3F	4305	7729	-	6DS_2061274	52.35	AT1G79550.1	phosphoglycerate kinase LENGTH=401	IPR001576 Phosphoglycerate kinase	LOC_Os06g45710.1	phosphoglycerate kinase protein, putative, expressed	258.897	221.889	229.227	185.835	179.782	139.442	198.208	214.165	116.685	163.729	188.706	278.002	279.473	178.498	173.314	216.359	243.169	227.003	217.52
Traes_6DS_72C0E5967	233	442	+	6DS_2061276	52.35	UniRef90_Q6K1V9	Ribosomal protein-like n=2 Tax=Oryza sativa subsp. japonica RepID=Q6K1V9_ORYSJ		LOC_Os02g23950.1	transposon protein, putative, Pong sub-class, expressed	0	0	0	0	0	0	0	0	0	0	0	0	0	0	0	0	0	0	0
Traes_6DS_016F70618	3015	12233	+	6DS_2061304	52.35	UniRef90_UPI00023B2F7B	UPI00023B2F7B related cluster n=1 Tax=unknown RepID=UPI00023B2F7B	IPR016024 Armadillo-type fold	LOC_Os05g05600.6	ATA15 protein, putative, expressed	0.421601	0.777416	0.906247	13.8993	76.2197	148.883	6.08513	9.10877	19.295	7.66078	17.4398	7.94554	3.94776	1.24011	0	0.362929	0.630837	0.199635	0.285282
Traes_6DS_C4C3994CE	12890	16876	+	6DS_2061318	52.35	AT4G30220.2	small nuclear ribonucleoprotein F LENGTH=96	IPR010920 Like-Sm LSM domain, IPR016487 Small nuclear ribonucleoprotein SmF	LOC_Os11g43620.1	LSM domain containing protein, expressed	17.035	13.7391	18.7566	10.7594	11.3424	6.03157	24.6869	23.2662	10.1221	27.6035	12.613	18.3562	14.1787	10.0232	8.66014	27.2348	22.6136	22.9424	26.5977
Traes_6DS_09DDF826F	17819	19186	-	6DS_2061318	52.35	AT3G60900.1	FASCICLIN-like arabinogalactan-protein 10 LENGTH=422	IPR000782 FAS1 domain	LOC_Os06g44660.1	fasciclin-like arabinogalactan precursor protein, putative, expressed	0	0	0	0	0	0	0	0	0	0	0	0.0514652	0	0	0.0235943	0.0626094	0.0667474	0.137103	0.10716
Traes_6DS_CA3F3EEF0	1412	7337	+	6DS_2063226	52.35	AT5G27290.1	unknown protein; LOCATED IN: chloroplast; EXPRESSED IN: 22 plant structures; EXPRESSED DURING: 13 growth stages; BEST Arabidopsis thaliana protein match is: unknown protein . LENGTH=341		LOC_Os02g07250.1	peptidase, cysteine peptidase active site, putative, expressed	0.919221	0.605594	0.565545	3.765	2.18063	1.69968	1.16363	1.34166	3.18184	1.62356	1.58958	2.47166	1.39986	0.616459	0.280007	1.66432	1.79865	1.65941	2.04939
Traes_6DS_43902276F	8155	12441	-	6DS_2063226	52.35	AT4G39400.1	Leucine-rich receptor-like protein kinase family protein LENGTH=1196	IPR001611 Leucine-rich repeat, IPR003591 Leucine-rich repeat, typical subtype, IPR011009 Protein kinase-like domain, IPR013210 Leucine-rich repeat-containing N-terminal, type 2, IPR013320 Concanavalin A-like lectin/glucanase, subgroup, IPR025875 Leucine rich repeat 4	LOC_Os01g68870.1	leucine-rich repeat receptor protein kinase EXS precursor, putative, expressed	0.123166	0.0667166	0.0895791	0.145838	0.108813	0.131804	0.222439	0.377115	0.181741	0.30842	0.21792	0.422045	0.385916	0.349059	0.326861	0.311125	0.288817	0.275167	0.234307
Traes_6DS_08E9A4EDB	3756	7618	-	6DS_2064695	52.35	AT5G63110.1	histone deacetylase 6 LENGTH=471	IPR000286 Histone deacetylase superfamily, IPR023801 Histone deacetylase domain	LOC_Os08g25570.1	histone deacetylase, putative, expressed	22.7172	18.9506	19.8545	12.7456	9.99649	8.54479	19.2297	11.114	9.58577	23.8467	15.0963	16.8947	16.1808	15.5868	8.03436	22.7667	23.9441	23.7472	22.4777
Traes_6DS_E4D84B00E	3697	4241	+	6DS_2065488	52.35	sp|P38385|SC61G_ORYSJ	Protein transport protein Sec61 subunit gamma	IPR001901 Protein translocase complex, SecE/Sec61-gamma subunit, IPR023391 Protein translocase SecE domain	LOC_Os02g08180.1	protein transport protein SEC61 subunit gamma, putative, expressed	53.6222	82.8483	62.1368	54.0714	27.0224	18.4604	67.5321	47.0174	26.008	66.327	80.8785	38.2947	62.2306	31.6184	10.3169	147.744	148.814	160.461	138.204
Traes_6DS_13341BF3C	2123	6560	+	6DS_2066285	52.35		Unknown protein			nothing found in rice	0.877932	2.23687	1.51755	0.445919	0.770939	0.556276	1.57623	1.74348	4.37901	2.45395	3.24366	1.63383	0.652012	0.655402	0.0465683	1.01763	1.93879	1.44024	1.45353
Traes_6DS_7DE1F7E59	22	8565	+	6DS_2066372	52.35	sp|Q60181|RPOB1_METJA	DNA-directed RNA polymerase subunit B'	IPR015712 DNA-directed RNA polymerase, subunit 2	LOC_Os03g28960.1	DNA-directed RNA polymerase subunit, putative, expressed	16.46	10.1834	13.3464	8.06858	8.57945	3.65137	20.2552	10.2178	4.78392	18.7019	7.8555	11.7492	11.9121	7.7534	25.1071	12.6037	14.191	12.7072	15.62
Traes_6DS_B5AEC0206	1	6780	-	6DS_2066546	52.35	AT3G02870.1	Inositol monophosphatase family protein LENGTH=271	IPR000760 Inositol monophosphatase	LOC_Os02g07350.1	inositol-1-monophosphatase, putative, expressed	5.09282	5.65322	6.82372	18.6318	13.5267	10.5008	5.77134	4.49344	16.7702	4.35154	4.4115	5.70305	5.03645	2.31403	1.92411	7.66123	5.93196	7.61866	6.16574
Traes_6DS_3F7E0C8E8	11	2783	+	6DS_2066857	52.35	sp|Q99LH1|NOG2_MOUSE	Nucleolar GTP-binding protein 2	IPR024929 Nucleolar GTP-binding protein 2, IPR027417 P-loop containing nucleoside triphosphate hydrolase	LOC_Os03g22890.1	GTPase of unknown function domain containing protein, putative, expressed	0.0304667	0.00437279	0.0127909	0.00407977	0.448414	0.0243568	0.0636988	0.901322	0.0849662	0.279396	0.0686686	0.376841	0.143031	0.271289	0.202182	0.262789	0.15562	0.273732	0.212196
Traes_6DS_DF702DB91	6958	10180	-	6DS_2067216	52.35	AT1G35470.2	SPla/RYanodine receptor SPRY domain-containing protein LENGTH=467	IPR006595 CTLH, C-terminal LisH motif, IPR013144 CRA domain, IPR024964 CTLH/CRA C-terminal to LisH motif domain	LOC_Os02g35070.1	SPRY-domain containing protein, putative, expressed	23.2785	19.3106	20.5442	24.6367	15.1789	11.2521	25.2059	28.3995	23.5695	24.4561	24.9067	31.4163	30.1017	13.6483	21.2742	26.019	26.9778	30.6142	29.1033
Traes_6DS_9E3692011	1198	1395	-	6DS_2067509	52.35	AT1G44542.1	Cyclase family protein LENGTH=271	IPR007325 Putative cyclase	LOC_Os06g43180.1	cyclase family protein, putative, expressed	0	0	0	0	0	0	0	0	0	0	0	0	0	0	1.64598	0	0	0	0
Traes_6DS_6ECD63B95	3127	4611	+	6DS_2068206	52.35	sp|A2RAW3|CLP1_ASPNC	mRNA cleavage and polyadenylation factor clp1	IPR027417 P-loop containing nucleoside triphosphate hydrolase	LOC_Os02g12570.1	pre-mRNA cleavage complex II protein Clp1, putative, expressed	3.45176	6.81532	6.32683	2.15375	3.3672	2.55001	6.43208	3.79572	3.45895	8.44985	7.13809	8.83455	6.95521	3.58587	7.84902	12.5212	11.1956	11.6709	11.7823
Traes_6DS_5F1004AAF	3	10983	+	6DS_2069148	52.35	AT1G13440.1	glyceraldehyde-3-phosphate dehydrogenase C2 LENGTH=338	IPR020831 Glyceraldehyde/Erythrose phosphate dehydrogenase family	LOC_Os02g07490.1	glyceraldehyde-3-phosphate dehydrogenase, putative, expressed	28.2919	35.8975	36.4007	32.9975	19.1591	5.00031	31.336	14.6438	6.72396	18.0583	14.4749	24.5926	20.2274	3.76377	5.3494	9.9804	12.7942	12.6515	9.56856
Traes_6DS_BC39F2DDC	5478	6569	-	6DS_2069148	52.35	UniRef90_UPI00032A511F	UPI00032A511F related cluster n=5 Tax=unknown RepID=UPI00032A511F		LOC_Os01g05730.1	retrotransposon protein, putative, unclassified, expressed	0.371256	0.466902	0.503676	0.237148	0.424249	0.0808356	1.06258	0.724129	0.355696	0.911156	1.12038	0.569681	0.440485	0.47672	0.151875	0.243385	0.313984	0.260173	0.331801
Traes_6DS_8301B743B	494	1741	+	6DS_2069532	52.35	AT1G63340.1	Flavin-containing monooxygenase family protein LENGTH=424	IPR020946 Flavin monooxygenase-like	LOC_Os02g37010.1	flavin-containing monooxygenase family protein, putative, expressed	0.0678005	0.246811	0.112809	0.0408738	0.0393025	0.0244085	0.219284	0.242121	0.106629	0.274946	0.860005	0.593388	0.414813	0.30246	0.21042	0.156614	0.445595	0.366254	0.500828
Traes_6DS_70FBAE6A7	20739	22854	+	6DS_2069710	52.35	AT5G42650.1	allene oxide synthase LENGTH=518	IPR001128 Cytochrome P450	LOC_Os02g12690.1	cytochrome P450, putative, expressed	35.203	14.7785	25.0819	7.24592	2.01602	0.0145719	8.37551	8.47305	0.0634315	6.30316	1.86539	0.907546	10.1488	0.0305381	0	1.25869	3.30701	1.60893	2.29193
Traes_6DS_B92ECDC49	4517	8290	-	6DS_2069779	52.35	sp|Q6BDR8|NSE4_SCHPO	Non-structural maintenance of chromosome element 4	IPR014854 Non-structural maintenance of chromosome element 4, C-terminal, IPR027786 Non-structural maintenance of chromosome element 4	LOC_Os02g10090.1	expressed protein	3.74536	5.06475	4.5214	4.0951	7.33612	7.50517	7.82065	6.32313	5.61674	15.5139	4.58567	10.7801	7.00954	2.2054	18.622	7.15418	7.95415	6.99298	6.68615
Traes_6DS_04FCFB069	16623	22780	-	6DS_2070355	52.35	sp|P27643|SP5K_BACSU	Stage V sporulation protein K	IPR000641 CbxX/CfqX, IPR027417 P-loop containing nucleoside triphosphate hydrolase	LOC_Os02g16660.2	cbxX, chromosomal, putative, expressed	4.49558	3.16553	5.38429	13.992	8.19172	6.35537	8.23798	5.78711	8.33561	7.30913	8.20113	6.43832	4.50936	1.53937	3.05137	7.60448	7.27486	8.76337	7.53942
Traes_6DS_91E3FEAEC	2834	9516	-	6DS_2070376	52.35	AT2G31010.1	Protein kinase superfamily protein LENGTH=775	IPR026840 Armadillo repeat-containing protein 3 and Serine/threonine-protein kinase CTR1	LOC_Os02g14530.1	protein kinase domain containing protein, expressed	7.39268	4.73854	5.76201	4.48927	3.81444	1.55611	7.17802	3.47723	4.24736	5.61494	7.20712	6.6139	5.0259	2.49996	2.28076	3.14678	2.90369	3.03933	3.02022
Traes_6DS_6CD9BC8DF	1639	13130	-	6DS_2070380	52.35	AT3G19190.1	autophagy 2 LENGTH=1839	IPR015412 Autophagy-related, C-terminal, IPR026849 Autophagy-related protein 2	LOC_Os06g15700.1	expressed protein	0.822321	0.567806	0.888727	1.15662	1.12713	1.88734	1.38731	1.76585	1.62637	1.67619	0.845865	1.5163	1.02691	0.353656	4.24504	1.43544	1.54159	1.70663	1.23867
Traes_6DS_DDBD7E4E12	12943	14599	+	6DS_2071037	52.35	UniRef90_Q6KA98	protein n=2 Tax=Oryza sativa RepID=Q6KA98_ORYSJ		LOC_Os02g58040.1	OsFBX75 - F-box domain containing protein, expressed	0	0	0	0	0	0	0	0	0	0	0	0	0	0	0.0553896	0	0	0	0
Traes_6DS_FA1F082FC	2802	5645	+	6DS_2071356	52.35	AT4G00755.1	F-box family protein LENGTH=377	IPR001810 F-box domain	LOC_Os03g02560.1	cyclin-like F-box, putative, expressed	2.93114	2.4118	2.28057	3.83536	2.18111	1.96121	4.63325	4.08454	3.12007	4.74961	4.98355	5.53993	3.70884	4.17897	14.2412	6.45342	6.45323	7.06205	7.13264
Traes_6DS_86EE120E6	5209	5779	-	6DS_2071453	52.35	AT1G72720.1	Protein of unknown function DUF3511 LENGTH=127	IPR021899 Protein of unknown function DUF3511	LOC_Os02g13060.1	expressed protein	1.60452	21.0082	11.9755	3.59853	6.87253	12.513	5.48544	16.7666	33.4596	0.308532	3.80761	20.2508	0.176079	0	0	0.282567	0.203738	0.252889	0.0655587
Traes_6DS_545F22307	5284	11936	+	6DS_2071480	52.35	sp|Q9M9E1|AB40G_ARATH	ABC transporter G family member 40	IPR013525 ABC-2 type transporter, IPR013581 Plant PDR ABC transporter associated, IPR027417 P-loop containing nucleoside triphosphate hydrolase	LOC_Os02g11760.1	pleiotropic drug resistance protein, putative, expressed	0.0958848	0.0823808	0.104424	0.0282622	0.00820892	0.749473	0.0995399	0.351708	0.164516	0.671421	0.805012	2.67082	1.82755	0.648983	29.8104	0.0840333	0.109487	0.160623	0.11051
Traes_6DS_CADD2D2FC	1	4211	+	6DS_2071968	52.35	AT1G69960.1	serine/threonine protein phosphatase 2A LENGTH=307	IPR004843 Phosphoesterase domain	LOC_Os02g12580.1	OsPP2Ac-3 - Phosphatase 2A isoform 3 belonging to family 1, expressed	24.5635	11.9446	13.9891	7.56348	15.3429	12.3315	15.8871	30.3701	8.75445	23.2452	16.637	14.1215	25.8733	9.28853	26.2711	9.99644	12.1579	9.97054	10.9733
Traes_6DS_B6E53FECE	5237	7352	+	6DS_2072011	52.35	sp|Q0VLA7|GCSH_ALCBS	Glycine cleavage system H protein	IPR002930 Glycine cleavage H-protein	LOC_Os02g07410.1	glycine cleavage system H protein, putative, expressed	121.463	145.942	123.971	19.9819	31.0249	6.01797	114.43	181.23	523.387	29.7661	82.4496	45.2221	76.0242	55.1636	72.6541	34.7767	38.6663	41.0762	35.8113
Traes_6DS_5E1541EAD	7663	16520	-	6DS_2072011	52.35	sp|Q9M548|DRM2_ARATH	DNA cytosine-5-methyltransferase DRM2	IPR009060 UBA-like	LOC_Os03g02010.4	DNA methyltransferase protein, putative, expressed	4.81659	4.68725	5.70208	4.2042	4.71848	2.66117	7.87491	4.83143	5.36141	16.8385	8.34194	9.51163	14.3212	3.44495	7.98292	14.0878	16.4022	13.3211	14.599
Traes_6DS_2593088B3	3603	4646	+	6DS_2072120	52.35	AT5G63860.1	Regulator of chromosome condensation RCC1 family protein LENGTH=440	IPR009091 Regulator of chromosome condensation 1/beta-lactamase-inhibitor protein II	LOC_Os02g34860.1	Regulator of chromosome condensation domain containing protein, expressed	0	0	0	0.044681	0.38899	0	3.60459	1.30685	0.047238	1.24538	6.86504	0.427226	0.27431	16.1116	3.83311	0.595828	1.55029	0.993074	0.979835
Traes_6DS_67D80DA68	6456	7268	+	6DS_2072612	52.35	sp|Q6ZKV8|BIODA_ORYSJ	Bifunctional dethiobiotin synthetase/7,8-diamino-pelargonic acid aminotransferase, mitochondrial	IPR005814 Aminotransferase class-III	LOC_Os08g14770.1	aminotransferase, putative, expressed	0.974489	0.361981	0.983081	2.35037	1.25513	0.329635	2.78157	0.767196	0.700059	2.45405	0.941344	0.917748	0.591375	1.01726	1.5503	0.973305	0.393011	1.53398	0.968717
Traes_6DS_D1697BDF3	4535	6048	+	6DS_2072797	52.35	sp|O24646|HY5_ARATH	Transcription factor HY5		LOC_Os02g10860.1	bZIP transcription factor domain containing protein, expressed	0	0	0	5.058	3.88398	1.92714	0.0194378	0.11887	0.181577	0.0194974	0.431709	0.265088	0.790856	0.0402096	0	0	0	0.0324474	0
Traes_6DS_9BBDCC9F7	11321	14339	-	6DS_2072962	52.35	sp|Q6H711|MAD29_ORYSJ	MADS-box transcription factor 29	IPR002100 Transcription factor, MADS-box, IPR002487 Transcription factor, K-box	LOC_Os02g07430.1	OsMADS29 - MADS-box family gene with MIKCc type-box, expressed	0	0	0	0	0	0.0906724	0	0	0	0	0.159121	7.08035	24.5091	2.96105	0	0.621978	1.1478	0.476643	0.558823
Traes_6DS_42C782F7B	5848	15138	-	6DS_2073083	52.35	sp|Q9NVR7|TBCC1_HUMAN	TBCC domain-containing protein 1	IPR017901 C-CAP/cofactor C-like domain	LOC_Os02g10130.1	tubulin binding cofactor C, putative, expressed	18.8998	16.5086	17.9914	8.04374	7.97272	8.1464	17.7905	15.1207	10.9801	16.3947	17.2275	17.6025	14.6994	7.89589	13.3171	21.0166	19.7668	17.6027	22.3362
Traes_6DS_36CB5C562	13	1088	-	6DS_2073468	52.35	AT5G44730.2	Haloacid dehalogenase-like hydrolase HAD superfamily protein LENGTH=255	IPR006439 HAD hydrolase, subfamily IA, IPR023214 HAD-like domain	LOC_Os02g07730.1	haloacid dehalogenase-like hydrolase domain-containing protein 3, putative, expressed	0.0554868	0.582693	0.430918	0	0.0323125	0.120116	0.119964	0.152873	0.0703994	0.0902487	0.140981	0.126891	0.0682888	0	0.260042	0.0563859	0.120914	0	0.0777146
Traes_6DS_FF48D4479	1370	5606	-	6DS_2073468	52.35	sp|Q9Y5K3|PCY1B_HUMAN	Choline-phosphate cytidylyltransferase B	IPR014729 Rossmann-like alpha/beta/alpha sandwich fold	LOC_Os02g07720.2	cytidylyltransferase domain containing protein, expressed	23.375	26.6184	27.3149	9.12699	27.4199	42.9398	26.8575	42.3769	26.5302	28.2359	34.3072	38.2934	21.0374	22.5536	60.0473	25.9929	24.2262	27.4951	27.9564
Traes_6DS_FEB327C68	3	10319	+	6DS_2073754	52.35	AT1G05570.1	callose synthase 1 LENGTH=1950	IPR026899 1,3-beta-glucan synthase subunit FKS1-like, domain-1, IPR026953 Callose synthase	LOC_Os03g03610.1	1,3-beta-glucan synthase component domain containing protein, expressed	3.76197	2.3524	3.12984	0.509028	0.661476	0.395289	1.44215	1.05912	1.56653	1.84493	0.513343	1.74814	0.849608	0.507193	0.0256076	0.280862	0.364039	0.507524	0.206892
Traes_6DS_DD234B116	1	543	-	6DS_2074570	52.35	AT1G33360.1	ATP-dependent Clp protease LENGTH=656		LOC_Os02g35630.1	AAA family ATPase, putative, expressed	6.24158	15.8699	14.945	6.81783	9.61964	24.4546	9.72305	5.87706	7.63726	7.64085	9.74157	10.1174	7.90548	11.121	10.1357	10.9195	11.0151	8.31934	10.4946
Traes_6DS_4B55F4A4A	6972	13236	-	6DS_2074644	52.35	AT5G47730.1	Sec14p-like phosphatidylinositol transfer family protein LENGTH=341	IPR001251 CRAL-TRIO domain, IPR011074 CRAL/TRIO, N-terminal domain	LOC_Os02g10650.1	CRAL/TRIO domain containing protein, expressed	23.938	16.5418	17.2849	12.3382	7.362	2.39318	24.7744	14.7553	11.7956	22.0617	21.5413	22.5675	25.3043	35.7377	11.4705	21.6644	21.1048	25.614	23.3833
Traes_6DS_D41FE990E	13012	18487	+	6DS_2074957	52.35	AT5G57800.1	Fatty acid hydroxylase superfamily LENGTH=632	IPR006694 Fatty acid hydroxylase, IPR016040 NADP-binding domain, IPR021940 Uncharacterised domain Wax2, C-terminal	LOC_Os02g08230.1	WAX2, putative, expressed	0.853794	0.827334	1.02462	5.70528	5.45813	0.409174	13.8167	18.3951	0.556415	24.9087	31.4246	35.8991	16.2911	0.230669	16.3564	40.1239	40.0845	35.0825	37.1646
Traes_6DS_C32BC63DA1	233	513	+	6DS_2075477	52.35	UniRef90_C7JA68	protein n=1 Tax=Oryza sativa subsp. japonica RepID=C7JA68_ORYSJ		LOC_Os06g42890.1	DNA binding protein, putative, expressed	0	0	0	0	0	0	0	0	0	0	0	0	0	0	0	0	0	0	0
Traes_6DS_948432813	3479	9460	-	6DS_2075477	52.35	sp|O25890|DNAJ_HELPY	Chaperone protein DnaJ	IPR001623 DnaJ domain, IPR024593 Domain of unknown function DUF3444	LOC_Os06g34440.1	dnaJ domain containing protein, expressed	5.70685	5.93652	5.94485	3.55475	4.99677	3.60945	9.03595	5.1226	3.74909	15.426	8.40629	10.7599	7.72621	4.28949	4.43424	10.9188	11.8244	9.63483	10.0946
Traes_6DS_C32BC63DA	233	513	+	6DS_2075478	52.35	UniRef90_C7JA68	protein n=1 Tax=Oryza sativa subsp. japonica RepID=C7JA68_ORYSJ		LOC_Os06g42890.1	DNA binding protein, putative, expressed	0	0	0	0	0	0	0	0	0	0	0	0	0	0	0	0	0	0	0
Traes_6DS_C39F330BC	3892	7468	+	6DS_2075478	52.35	AT5G10330.1	histidinol phosphate aminotransferase 1 LENGTH=417	IPR021178 Tyrosine transaminase	LOC_Os02g19970.1	aminotransferase, classes I and II, domain containing protein, expressed	2.88019	5.11775	5.57867	11.0741	9.9964	18.7143	6.5718	6.22191	8.91388	3.60787	5.95571	4.17941	1.18577	0.848266	0.108656	3.12474	2.66012	3.3849	2.96081
Traes_6DS_C2282AFF4	8931	11473	+	6DS_2075478	52.35	sp|Q7F8R0|C3H14_ORYSJ	Zinc finger CCCH domain-containing protein 14	IPR000571 Zinc finger, CCCH-type	LOC_Os02g10080.1	zinc finger C-x8-C-x5-C-x3-H type family protein, expressed	2.83771	4.65299	5.16694	2.26374	2.37155	1.30622	5.04173	3.13103	2.4655	7.6689	4.12611	4.71208	3.33582	6.80845	6.9492	11.2079	7.97147	11.1558	13.0088
Traes_6DS_0FE79FF07	8736	10020	+	6DS_2076026	52.35		Unknown protein			nothing found in rice	0.768117	4.0196	2.96014	0.468295	3.38424	7.15776	1.28387	3.08148	5.19988	0.777016	3.61916	2.78465	0.531005	0.269244	0.301123	0.738108	0.429219	1.00451	1.01673
Traes_6DS_85FD7A4F5	13558	16632	-	6DS_2076332	52.35	AT3G02750.3	Protein phosphatase 2C family protein LENGTH=527	IPR001932 Protein phosphatase 2C PP2C-like domain, IPR015655 Protein phosphatase 2C	LOC_Os02g27220.1	protein phosphatase 2C, putative, expressed	12.2067	13.5618	14.9294	9.20122	11.5519	7.93718	19.3245	15.6996	7.58938	10.4791	11.5717	6.28735	4.75385	3.11222	6.57392	12.6172	14.2003	13.5657	13.1941
Traes_6DS_17EA25132	2	1824	-	6DS_2076750	52.35	sp|Q13823|NOG2_HUMAN	Nucleolar GTP-binding protein 2	IPR006073 GTP binding domain, IPR024929 Nucleolar GTP-binding protein 2, IPR027417 P-loop containing nucleoside triphosphate hydrolase	LOC_Os03g22890.1	GTPase of unknown function domain containing protein, putative, expressed	35.373	28.4359	38.205	30.5486	28.4511	12.5321	51.5289	25.9464	14.9922	46.7887	31.5311	29.56	28.5825	17.2893	60.7299	41.3358	34.2919	45.6164	38.5597
Traes_6DS_8942BEFFF	5396	11822	+	6DS_2076809	52.35	sp|O86428|ILVE_PSEAE	Branched-chain-amino-acid aminotransferase	IPR001544 Aminotransferase, class IV, IPR026960 Reverse transcriptase zinc-binding domain	LOC_Os02g17330.1	aminotransferase domain containing protein, putative, expressed	1.19495	2.65643	3.05146	0.876254	2.60727	3.44196	0.661671	1.90243	2.64417	1.04866	2.11165	4.47152	1.15166	0.317589	0.414825	2.42026	2.22397	2.29971	1.84871
Traes_6DS_0C4AFE088	13423	13872	-	6DS_2076809	52.35	UniRef90_UPI000234DD5B	UPI000234DD5B related cluster n=1 Tax=unknown RepID=UPI000234DD5B	IPR026103 Harbinger transposase-derived nuclease, IPR027806 Harbinger transposase-derived nuclease domain	LOC_Os07g34550.1	retrotransposon protein, putative, unclassified, expressed	0	0	0	0	0	0	0	0	0	0	0	0	0	0	0	0	0	0	0
Traes_6DS_C858983B7	981	2759	-	6DS_2077560	52.35	AT3G02645.1	Plant protein of unknown function DUF247 LENGTH=529	IPR004158 Protein of unknown function DUF247, plant	LOC_Os08g07040.1	plant protein of unknown function domain containing protein, expressed	3.5815	4.10916	7.29448	0.0271819	0.0521861	0	0.157871	0.346515	0	0.0852678	0	0.0126564	0.11009	0	0	0	0.0330415	0.0203426	0
Traes_6DS_AFE0A4F57	2379	5394	+	6DS_2078078	52.35	AT4G38040.1	Exostosin family protein LENGTH=425	IPR004263 Exostosin-like	LOC_Os02g09430.1	exostosin family domain containing protein, expressed	1.50175	1.37414	1.60308	1.47637	1.05262	0.639197	2.13346	2.04879	1.40267	3.17882	3.01606	3.95204	2.5084	1.73219	1.85921	3.60694	3.56817	3.53412	4.22159
Traes_6DS_4EC79E962	5670	7351	-	6DS_2078078	52.35	AT4G35220.1	Cyclase family protein LENGTH=272	IPR007325 Putative cyclase	LOC_Os02g09420.1	cyclase family protein, putative, expressed	0	0.0297742	0	0.355695	1.27739	1.70691	0.102812	0.011187	0	0.0110064	0.0773484	0.104713	0.037506	0.143644	0.150793	0.123383	0.0147169	0.0545988	0.0425729
Traes_6DS_211935E65	7177	11848	+	6DS_2078209	52.35	sp|Q8CQ56|ADH_STAES	Alcohol dehydrogenase	IPR002085 Alcohol dehydrogenase superfamily, zinc-type, IPR016040 NADP-binding domain, IPR020843 Polyketide synthase, enoylreductase	LOC_Os02g09490.1	dehydrogenase, putative, expressed	29.2875	122.501	61.4062	8.78577	17.4586	9.81959	28.7488	119.721	226.435	14.1058	36.7384	21.853	10.751	11.779	0.753755	17.289	21.0792	20.4982	16.3482
Traes_6DS_6D8C15EA5	3783	4063	-	6DS_2078387	52.35	UniRef90_B6SK18	PHD-finger family protein n=1 Tax=Zea mays RepID=B6SK18_MAIZE		LOC_Os02g09910.1	PHD-finger domain containing protein, putative, expressed	0	0	0	0	0	0	0	0.444027	0	0	0	0	0.777246	9.79791	0	0.345789	0.262507	0	0.257138
Traes_6DS_C1B74A6EC	2647	4316	+	6DS_2078472	52.35	AT5G63860.1	Regulator of chromosome condensation RCC1 family protein LENGTH=440	IPR009091 Regulator of chromosome condensation 1/beta-lactamase-inhibitor protein II	LOC_Os02g34860.1	Regulator of chromosome condensation domain containing protein, expressed	0.169956	0.293083	0	0.308378	2.41529	0.123007	21.622	5.17168	0	4.32375	22.773	0.494289	0.368968	25.9909	19.7623	2.12932	3.1255	2.58367	2.72052
Traes_6DS_B792C9D1E	11721	14569	-	6DS_2078502	52.35	AT5G57910.1	unknown protein; BEST Arabidopsis thaliana protein match is: unknown protein . LENGTH=207		LOC_Os08g16930.1	expressed protein	4.62245	7.12541	6.19085	1.6855	5.50176	5.40772	6.42123	6.82457	2.43979	6.05236	9.17252	4.32522	5.51581	1.6914	1.96079	9.19398	11.2312	10.7761	8.57493
Traes_6DS_F3F6B85C2	1	531	-	6DS_2078707	52.35	sp|P0CC86|NU2C1_LOLPR	NADPH-quinone oxidoreductase subunit 2 A, chloroplastic		LOC_Os04g16854.1	NADPH-dependent oxidoreductase, putative, expressed	0	0	0	0.009479	0.00443584	0	0.00819801	0.00836233	0.00455088	0	0	0	0	0	0	0	0	0	0
Traes_6DS_0AA8FD567	4489	6243	-	6DS_2079238	52.35	AT4G32460.1	Protein of unknown function, DUF642 LENGTH=365	IPR006946 Protein of unknown function DUF642	LOC_Os02g11040.2	expressed protein	0.17386	0.18708	0.370577	0.768225	0.7378	0	0.769785	3.84474	0	0.939095	0.0979563	0.484945	0	0.0287133	0.289045	0.842832	0.885789	0.963417	0.735137
Traes_6DS_053061050	35080	36989	-	6DS_2079658	52.35	UniRef90_UPI000234FC52	UPI000234FC52 related cluster n=1 Tax=unknown RepID=UPI000234FC52		LOC_Os02g12820.1	helix-loop-helix DNA-binding domain containing protein, expressed	0.0538265	0.349795	0.234879	0	0.250969	0.0627296	0	0	0	0	0	0	0.0456204	0	0	0	0	0	0
Traes_6DS_CC6BAEA20	6148	13706	+	6DS_2079840	52.35	UniRef90_C7IZA9	protein n=1 Tax=Oryza sativa subsp. japonica RepID=C7IZA9_ORYSJ		LOC_Os02g06830.2	expressed protein	0.880136	0.491549	0.498229	3.12619	2.11446	1.42033	2.20531	1.28975	2.27883	3.68979	3.26334	3.61626	3.04219	1.49528	5.54141	2.84399	2.95442	3.03447	2.96912
Traes_6DS_FC4429EB8	6486	8768	-	6DS_2080416	52.35	sp|A2YGP9|HKT1_ORYSI	Cation transporter HKT1	IPR003445 Cation transporter	LOC_Os02g07830.1	OsHKT1;3 - Na+ transporter, expressed	0.0458726	0.399494	0.83088	0	0.119383	0.626849	0.123467	0.050329	0.215516	0	0.0290704	0.128699	0	0	0	0.0118353	0.0167943	0	0.0323468
Traes_6DS_F56597DB3	12463	14492	-	6DS_2080416	52.35	AT1G74940.1	Protein of unknown function DUF581 LENGTH=222	IPR007650 Protein of unknown function DUF581	LOC_Os02g07820.1	DUF581 domain containing protein, expressed	5.20719	7.38122	8.42089	2.04823	6.34497	8.25387	8.07206	7.55035	9.2054	4.59053	6.75279	17.5598	44.7797	4.66339	17.4534	8.35969	7.19008	9.43922	8.88259
Traes_6DS_75C2FBF08	2797	11087	-	6DS_2080462	52.35	sp|Q7NZU6|MSBA_CHRVO	Lipid A export ATP-binding/permease protein MsbA	IPR011527 ABC transporter, transmembrane domain, type 1, IPR027417 P-loop containing nucleoside triphosphate hydrolase	LOC_Os02g09720.1	multidrug resistance protein, putative, expressed	4.50485	11.2883	10.3928	0.20915	0.522219	0.0416017	1.49816	1.45918	6.85445	0.472306	1.49415	0.242413	1.10112	0.290335	0.0167434	0.0974836	0.169917	0.137178	0.102242
Traes_6DS_EDD0DCD53	23077	27034	+	6DS_2080947	52.35	sp|Q6K3T2|KAT1_ORYSJ	Potassium channel KAT1	IPR003938 Potassium channel, voltage-dependent, EAG/ELK/ERG	LOC_Os02g14840.1	potassium channel KAT1, putative, expressed	0.700562	0.245397	0.485128	1.39849	3.66112	0.388996	0.583613	0.808314	0.144289	0.307987	0.141786	0.00984677	0.0255467	0.0233491	0	0	0.0387187	0	0
Traes_6DS_E745E946C	2258	9432	-	6DS_2080978	52.35	UniRef90_A0DAH1	Chromosome undetermined scaffold_43, whole genome shotgun sequence n=1 Tax=Paramecium tetraurelia RepID=A0DAH1_PARTE		LOC_Os02g10440.1	protein with a conserved N-terminal region, putative, expressed	5.1163	4.85523	5.00385	4.29558	3.61414	1.88182	7.2325	5.2058	3.97129	9.27678	7.60061	32.6339	7.11126	3.66753	11.7619	9.3246	9.81739	9.72328	10.9041
Traes_6DS_3F8F7DB62	633	862	+	6DS_2080978	52.35	AT2G36290.1	alpha/beta-Hydrolases superfamily protein LENGTH=364		LOC_Os04g33590.2	hydrolase, alpha/beta fold family protein, putative, expressed	4.39156	11.0142	5.85661	0	0.999788	6.0107	1.3282	2.22823	0	0	0.989059	0	0	0	3.63343	0.309673	0.487873	1.28855	0.978283
Traes_6DS_20842B86F	1374	2160	+	6DS_2080978	52.35	AT2G36290.1	alpha/beta-Hydrolases superfamily protein LENGTH=364		LOC_Os02g32970.1	hydrolase, alpha/beta fold family protein, putative, expressed	1.90963	5.75122	2.41948	0.217919	1.157	5.36254	0.829474	0.165816	0.38225	0.16314	0.305741	0.206878	0.18529	0.268688	1.01153	0.640362	0.240016	1.21415	0.504945
Traes_6DS_51C692BC1	380	5869	-	6DS_2081112	52.35	sp|Q6YW64|DRB4_ORYSJ	Double-stranded RNA-binding protein 4	IPR014720 Double-stranded RNA-binding domain	LOC_Os08g29530.2	double-stranded RNA binding motif containing protein, expressed	6.04278	7.16629	6.46505	4.43355	4.93195	5.16725	8.97783	8.1378	7.57792	10.3307	7.13658	13.5314	8.70993	7.71614	16.5424	12.8293	13.0598	12.2922	12.4613
Traes_6DS_F456A44DC	11	739	+	6DS_2081606	52.35	sp|O64477|Y2913_ARATH	G-type lectin S-receptor-like serine/threonine-protein kinase		LOC_Os04g42740.1	serine/threonine-protein kinase receptor precursor, putative, expressed	0.266547	0.39186	0.359696	0.0805122	0	0	0	0.183874	0	0.0361788	0	1.45713	4.64756	1.19115	1.41024	0	0.0482722	0	0
Traes_6DS_F8BA09F24	91	1689	-	6DS_2081835	52.35	UniRef90_Q10GY6	Expressed protein n=3 Tax=Oryza RepID=Q10GY6_ORYSJ	IPR009003 Trypsin-like cysteine/serine peptidase domain	LOC_Os03g41229.1	expressed protein	0.27588	0.34809	0.266087	0.723376	0.107944	0.266418	0.399474	0.305563	0.473446	0.801386	0.351399	0.698235	0.628634	0.183489	0.363274	0.583144	0.0993115	0.351607	0.0639063
Traes_6DS_9A88867AD	3138	8365	-	6DS_2082242	52.35		Unknown protein	IPR027093 EAF family	LOC_Os01g32300.1	expressed protein	0	0.208419	0	0.0367536	0	0.0439411	0.0329183	0	0.0773811	0	0	0	0	0	0.80951	0.0308458	0	0	0.127719
Traes_6DS_7CB4268F9	3773	5107	-	6DS_2082423	52.35	UniRef90_UPI00032A8FAA	UPI00032A8FAA related cluster n=1 Tax=unknown RepID=UPI00032A8FAA	IPR027949 Petal formation-expressed	LOC_Os02g13220.1	F-box family protein, putative, expressed	0	0.0303814	0.0148529	0	0	0	0	0	0	0	0	0	0	0	0	0.0160973	0.0228863	0	0.0220465
Traes_6DS_77692D29D	1	426	+	6DS_2082860	52.35		Unknown protein		LOC_Os06g42620.1	expressed protein	1.37464	7.29251	5.31544	1.29873	0.363128	0.111293	0.835337	0.170498	0.100676	1.08882	1.36682	0.923694	0	0.171424	0	0.296844	0.108352	0.812127	0.209622
Traes_6DS_FBB487C2F	3645	3840	+	6DS_2083740	52.35		Unknown protein		LOC_Os03g22890.1	GTPase of unknown function domain containing protein, putative, expressed	0	2.03999	0	0	1.13503	0	0.991239	0	0	0	0	0	1.26605	0	0	0.580846	0.953632	0	0
Traes_6DS_B355C3BC3	7151	16907	-	6DS_2083939	52.35	sp|Q0E2P1|2ABB_ORYSJ	Serine/threonine protein phosphatase 2A 55 kDa regulatory subunit B beta isoform	IPR000009 Protein phosphatase 2A, regulatory subunit PR55, IPR015943 WD40/YVTN repeat-like-containing domain	LOC_Os02g13110.1	serine/threonine protein phosphatase 2A 55 kDa regulatory subunit B, putative, expressed	39.0201	38.8654	41.9897	20.2995	21.2809	17.4734	51.6018	38.1608	25.903	47.5239	50.101	28.6091	30.8089	13.5703	9.78391	40.8581	43.301	45.0365	43.4807
Traes_6DS_12BD41B56	362	2578	+	6DS_2084001	52.35	UniRef90_UPI000234F967	UPI000234F967 related cluster n=1 Tax=unknown RepID=UPI000234F967		LOC_Os02g10490.1	expressed protein	9.08111	2.91914	3.97403	6.71625	2.02258	0	9.8627	2.03867	0.057324	7.25278	3.06776	1.06182	3.95271	0.655011	0	5.76527	5.54074	7.46071	5.91612
Traes_6DS_DDDDD4154	239	3626	+	6DS_2084204	52.35	AT2G11000.1	MAK10 homologue LENGTH=728		LOC_Os02g55950.1	ATMAK10, putative, expressed	1.20479	0.824829	0.779001	0.549402	0.338223	0.573113	0.423277	1.17084	3.85225	0.431253	1.01582	2.21121	1.00416	0.222637	0.77069	0.625453	0.628329	0.539421	0.865669
Traes_6DS_066F7755D	1	2070	+	6DS_2084549	52.35	sp|Q6H7P8|SAP4_ORYSJ	Zinc finger A20 and AN1 domain-containing stress-associated protein 4	IPR000058 Zinc finger, AN1-type, IPR002653 Zinc finger, A20-type	LOC_Os02g10200.1	zinc finger A20 and AN1 domain-containing stress-associated protein, putative, expressed	38.8165	69.53	57.8569	22.1008	27.2427	27.5845	39.7437	62.1842	30.9196	44.5622	42.2378	44.9728	34.9767	36.0932	39.4253	39.3689	49.1008	46.4356	37.8289
Traes_6DS_DEA7921C6	2280	6763	-	6DS_2084549	52.35	UniRef90_D6EG92	Secreted protein n=2 Tax=Streptomyces RepID=D6EG92_STRLI	IPR012878 Protein of unknown function DUF1680	LOC_Os02g10190.1	DUF1680 domain containing protein, putative, expressed	14.2575	11.4388	11.8957	4.46729	5.57447	11.2965	6.99424	13.0905	20.2376	5.74542	9.01334	23.1873	68.158	12.1429	25.2822	6.55717	6.01348	5.49119	5.71399
Traes_6DS_B0AA7003C	3669	4043	+	6DS_2084852	52.35	UniRef90_R7WDY3	ABC transporter A family member 7 n=1 Tax=Aegilops tauschii RepID=R7WDY3_AEGTA		LOC_Os08g30770.1	ABC transporter, ATP-binding protein, putative, expressed	0	0	0	0	0	0	0	0	0	0	0	0	0	0	0	0	0	0	0
Traes_6DS_02839BCD3	562	8862	-	6DS_2085506	52.35	sp|B3CLY6|TILS_WOLPP	tRNAIle-lysidine synthase	IPR012094 Lysidine-tRNAIle synthetase	LOC_Os02g16670.1	ATP-binding domain-containing protein, putative, expressed	1.05284	0.666058	0.828949	2.6739	1.74287	1.19406	1.9362	1.47561	1.78375	2.43473	1.85902	2.15399	1.18364	0.722522	0.803205	2.3293	2.4921	2.30566	2.23277
Traes_6DS_2128F09531	756	1389	-	6DS_2085753	52.35	UniRef90_Q7F8S3	protein n=2 Tax=Oryza sativa RepID=Q7F8S3_ORYSJ		LOC_Os02g09990.1	expressed protein	1.33732	8.23442	3.33918	0.0978887	1.62506	0.786998	1.18508	3.75976	0.0518653	0.57234	0.103021	0	0.200613	0.0905007	0	0.0406412	0.116866	0	0.112765
Traes_6DS_474C54942	7470	8330	+	6DS_2086887	52.35	AT4G40030.2	Histone superfamily protein LENGTH=164	IPR000164 Histone H3, IPR009072 Histone-fold	LOC_Os11g05730.1	histone H3, putative, expressed	100.116	67.6557	90.2369	44.3567	23.8357	0.267811	101.574	24.9047	0.096745	146.922	25.7775	20.0202	61.9715	22.2822	0.312547	262.913	229.811	256.145	268.759
Traes_6DS_1DBF87531	11187	17360	+	6DS_2086887	52.35	sp|B4RRY8|RLMI_ALTMD	Ribosomal RNA large subunit methyltransferase I	IPR015947 PUA-like domain, IPR019614 S-adenosylmethionine-dependent methyltransferase	LOC_Os02g07740.1	RNA binding protein, putative, expressed	3.08526	2.76795	2.96274	19.005	5.33527	2.10768	5.58899	2.98065	1.64273	3.99579	3.06168	1.81978	2.31128	0.975515	2.65778	3.48995	3.66522	4.78332	2.97532
Traes_6DS_357919158	15159	18098	-	6DS_2086887	52.35	sp|Q5F362|CC50A_CHICK	Cell cycle control protein 50A	IPR005045 Protein of unknown function DUF284, transmembrane eukaryotic	LOC_Os02g07750.1	cell cycle control protein, putative, expressed	30.8612	25.5417	27.5836	2.58386	11.0602	13.7184	6.6755	17.6506	2.50949	8.46139	10.1378	2.6618	11.0704	1.58327	4.90771	1.84562	3.18098	1.85456	1.82029
Traes_6DS_C01E12F20	6	1336	+	6DS_2086950	52.35	AT1G17440.1	Transcription initiation factor TFIID subunit A LENGTH=683	IPR009072 Histone-fold	LOC_Os01g62820.3	Transcription initiation factor TFIID subunit A containing protein, expressed	1.41064	1.90002	2.01433	0.718021	0.397152	0.939964	1.16082	1.27273	2.23658	1.23495	1.36587	2.17274	1.74276	2.51108	1.64536	4.50887	3.76639	3.26183	4.57426
Traes_6DS_03A7F991C	1874	15305	+	6DS_2087212	52.35	AT4G08800.1	Protein kinase superfamily protein LENGTH=285	IPR011009 Protein kinase-like domain	LOC_Os02g17910.1	CK1_CaseinKinase_1.4 - CK1 includes the casein kinase 1 kinases, expressed	0.541502	2.33403	1.16202	0.0939781	0.0919933	0.338264	0.169266	0.0863723	0.102058	0.509136	1.58245	0.374666	0.488723	0.694647	0.124654	0.60084	0.438805	0.13707	0.636747
Traes_6DS_1C92A445F	6841	9336	-	6DS_2087934	52.35	AT2G33510.2	unknown protein; INVOLVED IN: biological_process unknown; LOCATED IN: cellular_component unknown; BEST Arabidopsis thaliana protein match is: unknown protein . LENGTH=204		LOC_Os02g31140.1	major ampullate spidroin 2-2, putative, expressed	1.63009	2.847	1.70189	0.191647	0.340596	0.0631197	1.82353	0.829325	0.0661997	1.47242	0.598698	0.328104	0	2.12497	0.686132	2.6824	2.3635	1.95735	2.27726
Traes_6DS_436016F7E	17605	20281	+	6DS_2088136	52.35	AT4G32330.1	TPX2 targeting protein for Xklp2 protein family LENGTH=437	IPR027329 TPX2, C-terminal domain	LOC_Os02g10690.1	targeting protein for Xklp2, putative, expressed	11.0042	10.5553	10.8566	7.06363	5.44315	0.517509	20.0636	9.36941	5.40998	22.0253	28.1307	13.6003	12.0071	8.39202	4.90117	14.918	13.8847	11.9247	13.9118
Traes_6DS_B0D5513A1	3178	3429	+	6DS_2088388	52.35	sp|P14852|COX3_ORYSI	Cytochrome c oxidase subunit 3	IPR000298 Cytochrome c oxidase, subunit III, IPR013833 Cytochrome c oxidase, subunit III, 4-helical bundle, IPR024791 Cytochrome c/ubiquinol oxidase subunit III		nothing found in rice	0	0	0	0	0	0	0	0	0	0	0	0	0	0	0	0	0	0	0
Traes_6DS_762984823	16451	19070	-	6DS_2088437	52.35	sp|Q4LB21|METK4_HORVU	S-adenosylmethionine synthase 4	IPR002133 S-adenosylmethionine synthetase	LOC_Os01g18860.1	S-adenosylmethionine synthetase, putative, expressed	6.91137	16.6157	14.0587	2.42064	8.57264	14.2031	12.9874	7.71779	5.72047	12.5536	12.5689	13.4273	7.9282	8.6943	111.712	12.9308	12.6087	11.99	12.0025
Traes_6DS_45417CBA9	496	3081	-	6DS_2088822	52.35	AT3G25790.1	myb-like transcription factor family protein LENGTH=357	IPR009057 Homeodomain-like, IPR025756 MYB-CC type transcription factor, LHEQLE-containing domain	LOC_Os02g07770.1	Myb transcription factor, putative, expressed	1.44742	5.81147	4.4259	1.07723	2.73224	0.944546	2.20168	3.82653	2.26539	3.39303	2.17534	1.3155	0.229163	0.208812	0.235433	0.683671	1.48611	0.85185	0.550782
Traes_6DS_4B92712B4	2909	7701	-	6DS_2088979	52.35	AT5G43470.1	Disease resistance protein CC-NBS-LRR class family LENGTH=908	IPR000767 Disease resistance protein, IPR016024 Armadillo-type fold, IPR027417 P-loop containing nucleoside triphosphate hydrolase	LOC_Os02g10900.1	NB-ARC domain containing protein, expressed	3.39195	4.41082	4.2226	0.82814	2.4222	3.52139	1.21107	3.69186	2.54209	1.96391	2.22439	4.23292	4.04509	1.35695	1.90597	1.15947	1.40171	1.15284	1.18971
Traes_6DS_B7901A2D31	5025	19410	-	6DS_2089367	52.35	AT5G53130.1	cyclic nucleotide gated channel 1 LENGTH=716	IPR014710 RmlC-like jelly roll fold	LOC_Os02g15580.1	cyclic nucleotide-gated ion channel 1, putative, expressed	0	1.51602	0	0	0	0	0	0	0	0	0	0	0	0	0	0.201548	0	0	0
Traes_6DS_4E0833FB1	1	2810	+	6DS_2089397	52.35	sp|Q9SJZ6|MED18_ARATH	Mediator of RNA polymerase II transcription subunit 18		LOC_Os02g10050.1	expressed protein	11.9499	13.1011	9.78429	4.7699	4.13716	4.22425	6.48339	8.04264	5.74574	12.3374	7.89888	9.12559	10.0262	6.34418	6.41363	10.359	11.0744	10.9139	10.0517
Traes_6DS_79F6F585D	3213	8549	+	6DS_2089397	52.35	sp|Q8TAQ2|SMRC2_HUMAN	SWI/SNF complex subunit SMARCC2	IPR009057 Homeodomain-like, IPR011991 Winged helix-turn-helix DNA-binding domain	LOC_Os02g10060.1	SWIRM domain containing protein, expressed	5.23232	4.4447	5.58446	9.46759	6.50173	7.22563	7.02345	5.44889	6.11888	9.77164	6.43081	6.67688	6.68445	6.43089	10.9383	9.8164	10.0574	8.92537	10.4415
Traes_6DS_43372C0A6	10653	20991	+	6DS_2089593	52.35	sp|Q56XP9|ERFL1_ARATH	Ethylene-responsive transcription factor-like protein	IPR016177 DNA-binding domain	LOC_Os02g29550.1	AP2 domain containing protein, expressed	0.592061	0.942747	0.183644	1.00477	1.32789	0.945918	0.516058	0.855524	1.38611	0.194095	0.906559	0.63213	0.518778	0.132657	0.943345	0.11687	0.169414	0.31626	0.0818371
Traes_6DS_FA601B27D	4251	8575	-	6DS_2090246	52.35	sp|P56902|FABF_RHIME	3-oxoacyl-[acyl-carrier-protein] synthase 2	IPR017568 3-oxoacyl-[acyl-carrier-protein] synthase 2, IPR020841 Polyketide synthase, beta-ketoacyl synthase domain	LOC_Os02g10320.1	3-oxoacyl-synthase, putative, expressed	4.34438	4.32743	3.72077	5.42919	4.2231	2.98316	4.96304	3.48272	3.57082	4.85992	2.60693	4.4315	3.52011	1.33342	4.21709	4.93851	3.9972	5.82463	5.41781
Traes_6DS_8436285E5	4360	7935	-	6DS_2090642	52.35	sp|Q8LCG7|NFYC2_ARATH	Nuclear transcription factor Y subunit C-2	IPR009072 Histone-fold, IPR027170 Transcriptional activator NFYC/HAP5 subunit	LOC_Os02g07450.2	core histone H2A/H2B/H3/H4, putative, expressed	0	0	0	0	0	0	0	6.1324	0	0	0	0	0.76623	0	0	0	0.644075	0	0
Traes_6DS_24FAAA156	1	4267	-	6DS_2090680	52.35	AT1G33530.1	F-box family protein LENGTH=441	IPR001810 F-box domain, IPR017451 F-box associated interaction domain	LOC_Os02g10600.1	OsFBA1 - F-box and FBA domain containing protein, expressed	1.89571	4.09349	3.25475	1.20982	1.69561	4.58887	2.59908	2.48064	2.55401	2.34395	4.1823	4.4792	3.51748	4.53766	7.30396	3.69459	4.41534	4.09029	3.94171
Traes_6DS_FB2A01E4C	3128	4549	-	6DS_2091131	52.35	sp|P06797|CATL1_MOUSE	Cathepsin L1	IPR013128 Peptidase C1A, papain	LOC_Os04g13090.1	vignain precursor, putative, expressed	0.041574	0	0.0398188	0.0888512	0	0	0.0672953	0	0	0	0	0	0	0	0	0	0	0	0
Traes_6DS_9452342E3	4971	14492	+	6DS_2091214	52.35	sp|A7TL97|SIP5_VANPO	Protein SIP5	IPR013083 Zinc finger, RING/FYVE/PHD-type	LOC_Os02g14720.1	expressed protein	5.19385	6.29548	5.03296	2.90818	3.6959	3.91897	5.07256	4.94945	4.15821	9.25533	8.34473	7.63926	8.1114	4.40112	44.5817	8.42523	8.13566	8.26763	7.91016
Traes_6DS_10B6A47F0	7141	7847	+	6DS_2091245	52.35	sp|Q9ZS51|PMP22_ARATH	Peroxisomal membrane protein PMP22		LOC_Os02g13270.1	Mpv17 / PMP22 family domain containing protein, expressed	0	0.371325	0.303326	0.111427	0.328464	0	0.502361	0.205112	0.488528	0.604157	0.703216	0.337673	0.23301	0	0.595337	0.263366	0.257908	0.808139	0
Traes_6DS_92693EC0A	3278	4322	-	6DS_2092960	52.35	sp|Q9ZQV9|NAS1_HORVU	Nicotianamine synthase 1	IPR004298 Nicotianamine synthase	LOC_Os03g19427.1	nicotianamine synthase, putative, expressed	1.27589	352.362	205.727	0	0	0	0.0370412	0	0	0.0299427	0	0.0604597	0	0.0205552	0	0	0.0401207	0	0
Traes_6DS_6E660008E	2631	3891	+	6DS_2093583	52.35	AT4G27670.1	heat shock protein 21 LENGTH=227	IPR008978 HSP20-like chaperone	LOC_Os02g10710.1	hsp20/alpha crystallin family protein, putative, expressed	0	0.369557	0.0345254	0.0436922	0.0630406	0.260939	0.0390731	0.0497807	0	0.0195964	0.413695	0.0614573	0.432536	32.0478	9.80408	0.0185781	0.0793295	0.0652215	0.0764311
Traes_6DS_FC592871B	16	5975	-	6DS_2093870	52.35	AT5G25360.1	unknown protein; BEST Arabidopsis thaliana protein match is: unknown protein . LENGTH=169	IPR025124 Domain of unknown function DUF4050	LOC_Os02g10720.1	expressed protein	37.1088	24.9319	30.8527	26.2616	21.1286	19.3653	24.6948	29.4965	31.0768	23.4408	18.399	23.2444	24.7429	21.4312	15.4811	14.603	12.2316	12.9479	13.187
Traes_6DS_1EE244304	425	4081	+	6DS_2094067	52.35	sp|P97784|CRY1_MOUSE	Cryptochrome-1	IPR005101 DNA photolyase, FAD-binding/Cryptochrome, C-terminal	LOC_Os02g10990.1	FAD binding domain of DNA photolyase domain containing protein, expressed	3.5309	2.46945	3.38116	3.94943	2.67184	1.62112	1.56342	2.05637	6.23252	1.34529	2.04477	2.46673	1.86895	0.230347	0.11454	0.970426	1.16923	1.16887	1.14065
Traes_6DS_FAD023698	17	3621	+	6DS_2095049	52.35	sp|Q6ETN2|CSPLM_ORYSJ	CASP-like protein	IPR006702 Uncharacterised protein family UPF0497, trans-membrane plant	LOC_Os02g08110.1	membrane associated DUF588 domain containing protein, putative, expressed	0.267546	0.0657533	0.073181	0.682098	0.877527	0.482333	0.129699	0.695248	0.189689	0.113127	0.757308	0.362439	0.318964	0.0467467	0	0.773382	0.439244	1.12761	1.03852
Traes_6DS_C4BA94D47	1690	2214	-	6DS_2095388	52.35	AT2G06500.1	hAT family dimerisation domain LENGTH=582	IPR008906 HAT dimerisation domain, C-terminal	LOC_Os11g41110.1	transposon protein, putative, Ac/Ds sub-class, expressed	0	0	0	0	0	0	0	0	0	0	0	0	0	0	0	0	0	0	0
Traes_6DS_B2B1F9FBC	2539	3925	-	6DS_2095803	52.35		Unknown protein			nothing found in rice	1.12249	1.57742	1.42233	0.271699	0.906989	6.8783	1.07062	2.00802	0.658628	1.96337	1.80653	1.36324	1.0102	3.83155	4.02443	1.12788	1.40624	1.3786	0.656612
Traes_6DS_ED3E8A7A7	7195	11589	+	6DS_2096047	52.35	sp|Q5RDD8|CALU_PONAB	Calumenin	IPR011992 EF-hand domain pair	LOC_Os02g12880.4	calcium-binding EF hand family protein, putative, expressed	4.85477	5.43481	5.70872	2.83097	2.47397	1.11401	10.5841	6.78521	4.42979	6.3192	9.8468	4.28718	4.26014	1.9566	4.59142	3.43979	4.72743	4.16204	3.79637
Traes_6DS_4F3302912	9458	12883	+	6DS_2096196	52.35	AT5G21222.1	protein kinase family protein LENGTH=831	IPR004041 NAF domain, IPR011009 Protein kinase-like domain	LOC_Os02g08140.1	CAMK_KIN1/SNF1/Nim1_like.14 - CAMK includes calcium/calmodulin depedent protein kinases, expressed	0.499267	0.232223	0.212078	0.675394	1.7869	2.35746	0.487643	0.72066	1.0727	0.344267	0.530755	0.686875	0.718357	0.347885	0.595148	0.804498	0.809564	0.92045	0.704757
Traes_6DS_09E50610A	10033	17242	-	6DS_2096196	52.35	sp|B8H8T1|GLPK_ARTCA	Glycerol kinase	IPR006003 Carbohydrate kinase, FGGY-related	LOC_Os02g08130.3	FGGY family of carbohydrate kinases, putative, expressed	6.62132	5.5513	4.88659	10.2669	8.79391	17.0143	8.03203	9.03285	10.8355	5.69934	8.81833	9.31775	9.40054	5.12052	11.4973	6.99374	6.49088	8.55371	5.88229
Traes_6DS_BEB82D9C2	1	2019	-	6DS_2096330	52.35	AT4G30130.1	Protein of unknown function DUF630 and DUF632 LENGTH=725	IPR006867 Domain of unknown function DUF632, IPR006868 Domain of unknown function DUF630	LOC_Os02g07850.1	DUF630/DUF632 domains containing protein, putative, expressed	0.271167	0.641416	0.4146	0.0234383	0.180848	1.08916	0.397654	0.0743975	0.155732	0.270146	0.490477	0.328387	0.07185	0	0	0.0992767	0.0283472	0.104909	0.0637645
Traes_6DS_62213AC97	198	6464	+	6DS_2096940	52.35	sp|Q9X6C9|GLPK_THEBO	Glycerol kinase	IPR006003 Carbohydrate kinase, FGGY-related	LOC_Os02g08130.3	FGGY family of carbohydrate kinases, putative, expressed	2.02868	1.71075	1.49334	1.41038	0.670151	0.710514	0.920947	0.772736	0.109829	0.857578	0.320376	0.155661	0.275231	1.10078	2.41282	1.32708	1.22405	1.11033	0.881295
Traes_6DS_C1F9EAF02	8240	11324	-	6DS_2096940	52.35	AT3G52680.1	F-box/RNI-like/FBD-like domains-containing protein LENGTH=456	IPR001810 F-box domain	LOC_Os02g55050.2	OsFBX64 - F-box domain containing protein, expressed	0.020263	0.235105	0.356586	0.103743	0.0585607	0.473507	0.005452	0.222234	1.14755	0.0656245	0.0385158	0.238405	0.209988	0.745208	1.37769	0.120397	0.06681	0.21018	0.135816
Traes_6DS_5C7C9503A	3	2432	+	6DS_2096945	52.35	sp|A7GPY2|KYNB_BACCN	Kynurenine formamidase	IPR007325 Putative cyclase	LOC_Os02g09420.1	cyclase family protein, putative, expressed	42.7672	28.5245	37.8299	16	21.0406	61.3882	15.1496	50.831	40.6583	9.82939	20.5542	29.1062	23.7938	9.48691	104.499	12.4268	12.7	13.9438	12.352
Traes_6DS_B5F76B243	9525	11794	-	6DS_2097287	52.35	AT5G11540.1	D-arabinono-1,4-lactone oxidase family protein LENGTH=585		LOC_Os01g49360.1	FAD-binding and arabino-lactone oxidase domains containing protein, putative, expressed	2.72041	4.85819	6.33248	0.511468	0.623962	0.431306	1.32294	1.44041	1.60572	0.794148	0.65983	0.24825	1.05797	1.63689	0.453907	0.470862	0.5938	0.219597	0.388982
Traes_6DS_F526753F6	1	5216	-	6DS_2098190	52.35	AT2G34750.1	RNA polymerase I specific transcription initiation factor RRN3 protein LENGTH=613	IPR007991 RNA polymerase I specific transcription initiation factor RRN3	LOC_Os06g47350.1	RNA polymerase I specific transcription initiation factor RRN3 family protein, putative, expressed	1.46155	0.718863	1.53539	1.7407	1.82199	0.819992	2.57215	1.27379	1.02077	1.70321	1.07161	2.01879	1.61613	1.34208	4.95159	1.26051	0.813608	1.03689	0.969585
Traes_6DS_B73BE95F4	3759	7422	+	6DS_2098250	52.35	AT3G30390.1	Transmembrane amino acid transporter family protein LENGTH=460	IPR013057 Amino acid transporter, transmembrane	LOC_Os02g09810.1	amino acid transporter, putative, expressed	41.5566	19.0389	18.9941	5.85526	5.23993	8.81565	3.95052	8.72367	2.93723	6.31743	4.53162	3.82607	5.49551	7.07234	23.9928	1.95502	2.62299	2.28747	1.97875
Traes_6DS_867AADD74	8101	10515	+	6DS_2098250	52.35	sp|F4K657|BL1S2_ARATH	Biogenesis of lysosome-related organelles complex 1 subunit 2	IPR019269 Biogenesis of lysosome-related organelles complex-1, subunit 2	LOC_Os02g09780.1	phytoene dehydrogenase-like, putative, expressed	13.6188	13.4703	8.46836	7.54674	9.61326	14.5286	15.7143	14.4057	13.6441	17.1492	12.6727	11.8492	5.40485	7.06292	15.818	20.1351	18.9501	22.3498	19.7975
Traes_6DS_3322C12A0	14231	19376	+	6DS_2098250	52.35	sp|Q80UX8|ABHDD_MOUSE	Alpha/beta hydrolase domain-containing protein 13		LOC_Os02g09770.1	abhydrolase domain-containing protein FAM108C1, putative, expressed	0	0	0	0	0	0	1.45833	0.722223	2.18845	0	0	0	1.83176	0	0	0	0	3.01046	0
Traes_6DS_BBBE06248	6951	13356	+	6DS_2098709	52.35	sp|Q9C5X3|KEULE_ARATH	SNARE-interacting protein KEULE	IPR001619 Sec1-like protein	LOC_Os02g25580.1	Sec1 family transport protein, putative, expressed	1.66522	2.03968	2.9333	1.40215	0.88576	0.49445	1.78095	1.36293	2.04735	1.71158	2.43087	2.72836	0.940182	0.762161	0.54445	2.92821	2.22708	2.17329	2.38698
Traes_6DS_F498B9DE4	1	2093	-	6DS_2099369	52.35	sp|O14236|NOG2_SCHPO	Nucleolar GTP-binding protein 2	IPR012971 Nucleolar GTP-binding protein 2, N-terminal domain, IPR024929 Nucleolar GTP-binding protein 2	LOC_Os03g22890.1	GTPase of unknown function domain containing protein, putative, expressed	46.6205	23.631	30.3957	39.3208	27.9679	8.75824	52.0656	21.6073	9.87836	39.2057	29.249	26.1612	22.7328	26.2105	49.6712	24.7765	24.9374	28.8954	31.0916
Traes_6DS_FD90D1145	851	4927	-	6DS_2100036	52.35	AT5G06839.3	bZIP transcription factor family protein LENGTH=460	IPR004827 Basic-leucine zipper domain	LOC_Os02g10140.1	bZIP transcription factor domain containing protein, expressed	3.1302	8.13292	7.74278	0.0920285	0.0470273	0.609131	0	1.95486	5.72218	0	0	2.83626	0.103848	0.498694	0.0171787	0	0	0	0
Traes_6DS_B964E38EB	5880	8022	+	6DS_2100164	52.35	AT3G06040.1	Ribosomal protein L12/ ATP-dependent Clp protease adaptor protein ClpS family protein LENGTH=186	IPR014719 Ribosomal protein L7/L12, C-terminal/adaptor protein ClpS-like, IPR015608 Ribosomal protein L7/L12, chloroplast	LOC_Os02g10540.1	ribosomal protein L7/L12 C-terminal domain containing protein, expressed	16.2932	12.7049	14.7398	8.36017	6.35379	3.03681	15.1145	12.9659	6.90578	13.1743	10.1282	14.8911	12.1938	5.68238	37.5655	18.8199	18.3739	19.8823	19.3198
Traes_6DS_55A9B36EB	8192	9745	-	6DS_2100164	52.35	AT2G04220.1	Plant protein of unknown function DUF868 LENGTH=307	IPR008586 Protein of unknown function DUF868, plant	LOC_Os02g10530.1	expressed protein	0	0.0144753	0.0706988	0.0359915	0.138348	0.0429794	0.0321738	0.0163951	0.0562621	0	0	2.31282	0.0182482	0.0332928	0.0462755	0.00767823	0	0.0403453	0
Traes_6DS_3C4DACF31	2	2923	+	6DS_2100304	52.35	UniRef90_Q0E3H6	protein n=3 Tax=Oryza RepID=Q0E3H6_ORYSJ		LOC_Os02g07800.1	transcription factor, putative, expressed	0.531715	0.88196	0.754621	0.678623	2.00997	1.93926	3.82898	3.37476	1.91822	9.69653	6.39509	7.29623	5.04598	4.85719	10.7361	7.86731	8.46676	8.83082	6.8922
Traes_6DS_EB2792D34	1142	2743	-	6DS_2100782	52.35	sp|Q6YW51|CKX6_ORYSJ	Cytokinin dehydrogenase 6	IPR016164 FAD-linked oxidase-like, C-terminal, IPR016166 FAD-binding, type 2, IPR016170 Vanillyl-alcohol oxidase/Cytokinin dehydrogenase C-terminal domain	LOC_Os02g12780.1	cytokinin dehydrogenase precursor, putative, expressed	0.00634796	0.0245877	0.0538814	0	0	0	0	0	0	0	0	0	0	0	0	0.00654351	0	0	0
Traes_6DS_736C683F8	51	8739	+	6DS_2101324	52.35	sp|F4JSZ5|BIG1_ARATH	Brefeldin A-inhibited guanine nucleotide-exchange protein 1	IPR000904 SEC7-like, IPR016024 Armadillo-type fold, IPR023394 SEC7-like, alpha orthogonal bundle	LOC_Os03g14260.1	guanine nucleotide exchange family protein, putative, expressed	6.4823	5.20586	6.33858	1.33593	1.60484	2.27936	3.26397	4.90113	1.76761	4.83974	4.33572	3.55888	6.72436	1.66776	1.10452	4.56963	4.89134	4.47959	5.74465
Traes_6DS_188F5C9A2	9980	13427	-	6DS_2101324	52.35	sp|O08901|BUB1_MOUSE	Mitotic checkpoint serine/threonine-protein kinase BUB1	IPR015661 Mitotic checkpoint serine/threonine protein kinase Bub1/Mitotic spindle checkpoint component Mad3	LOC_Os02g10020.1	Mad3/BUB1 homology region 1 domain containing protein, expressed	16.778	8.53639	10.8816	9.92967	5.7569	0.19159	18.4351	2.79748	0.264286	16.2795	7.23986	3.87674	10.3539	1.23402	1.04552	47.332	23.2027	68.8471	70.8102
Traes_6DS_1E81EBF0F	1218	3775	+	6DS_2102032	52.35	sp|P28811|MMSB_PSEAE	3-hydroxyisobutyrate dehydrogenase	IPR008927 6-phosphogluconate dehydrogenase, C-terminal-like, IPR015815 Hydroxy monocarboxylic acid anion dehydrogenase, HIBADH-type	LOC_Os02g35500.1	NAD binding domain of 6-phosphogluconate dehydrogenase containing protein, expressed	106	69.8211	72.8858	92.976	78.1852	150.572	58.8092	83.7177	108.556	59.1091	57.8504	94.6739	99.5582	39.7352	19.1735	38.571	39.0033	41.4331	43.5894
Traes_6DS_9CE96E1E5	8241	12583	-	6DS_2102090	52.35	sp|Q8L7F9|B3GTF_ARATH	Beta-1,3-galactosyltransferase 15		LOC_Os06g12390.2	galactosyltransferase family protein, putative, expressed	1.64107	3.90719	2.68193	1.46506	3.68247	1.73976	3.35685	4.04894	3.38386	5.3936	4.37517	6.592	3.86693	1.48973	11.3319	6.12029	7.75172	6.815	6.86782
Traes_6DS_8D580A93D	227	8343	+	6DS_2102256	52.35	sp|P27522|CB13_SOLLC	Chlorophyll a-b binding protein 8, chloroplastic	IPR022796 Chlorophyll A-B binding protein, IPR023329 Chlorophyll a/b binding protein domain	LOC_Os02g10390.1	chlorophyll A-B binding protein, putative, expressed	0.583166	0.390581	0.842137	637.201	894.066	993.343	35.8268	105.478	455.107	25.2225	90.0426	99.3832	61.8907	10.6887	1.8096	51.0444	42.1347	55.9067	39.6063
Traes_6DS_0A1181845	8583	13690	+	6DS_2102256	52.35	AT5G48330.1	Regulator of chromosome condensation RCC1 family protein LENGTH=455	IPR009091 Regulator of chromosome condensation 1/beta-lactamase-inhibitor protein II	LOC_Os02g10380.1	Regulator of chromosome condensation domain containing protein, expressed	4.17225	7.22644	4.8115	4.33584	5.42352	5.629	7.82113	6.93091	4.94212	9.89097	7.27124	12.2686	9.06754	3.66505	5.25072	15.8878	25.9425	22.1511	19.7684
Traes_6DS_1CEB2385D	5650	14854	+	6DS_2102282	52.35	AT2G31010.1	Protein kinase superfamily protein LENGTH=775	IPR011009 Protein kinase-like domain	LOC_Os02g14530.1	protein kinase domain containing protein, expressed	7.08167	7.30109	7.94825	5.14049	3.95676	2.23989	7.6082	6.66723	5.2775	7.64952	11.3647	7.13082	7.14785	2.9689	3.43484	8.7339	8.136	9.98824	8.601
Traes_6DS_2DDE808FA	3188	9793	-	6DS_2102563	52.35	AT3G13600.1	calmodulin-binding family protein LENGTH=605		LOC_Os03g07110.2	calmodulin-binding protein, putative, expressed	1.30531	0.686824	1.18148	1.5597	1.01931	1.20253	0.483807	0.588891	4.04919	1.86107	2.52786	4.34094	2.78841	1.18339	1.67888	2.26966	2.46109	2.71216	2.76543
Traes_6DS_4DAA0A508	1	920	+	6DS_2102866	52.35	sp|P14578|COX1_ORYSJ	Cytochrome c oxidase subunit 1	IPR000883 Cytochrome c oxidase, subunit I, IPR005798 Cytochrome b/b6, C-terminal, IPR023616 Cytochrome c oxidase, subunit I domain, IPR027387 Cytochrome b/b6-like domain	LOC_Os12g33946.1	cytochrome c oxidase subunit 1, putative, expressed	0	0.0112226	0.00516163	0	0.061221	0.0141917	0.0088804	0.00996809	0.0021615	0.00993698	0.00459562	0.021613	0.0199962	0.0460694	0.0256486	0	0	0	0.0406903
Traes_6DS_C9D43F477	1	4713	+	6DS_2102926	52.35		Unknown protein		LOC_Os02g09650.1	AP2 domain containing protein, expressed	0.849951	1.42276	1.00142	0.68795	0.540262	1.79024	0.754201	1.32097	0.554553	0.873439	0.87893	1.52714	0.813545	0.545353	2.21888	1.00697	1.15365	1.37139	0.919352
Traes_6DS_B069D486F	807	5691	-	6DS_2102948	52.35	AT1G07010.3	Calcineurin-like metallo-phosphoesterase superfamily protein LENGTH=400	IPR004843 Phosphoesterase domain	LOC_Os10g25430.1	Ser/Thr protein phosphatase family protein, putative, expressed	0.0763325	0.0445274	0.122349	4.3621	9.29013	26.9369	1.35024	3.22559	6.78689	2.23905	1.56757	2.60318	1.05599	0.484484	0	0.733163	0.75928	0.87531	0.897456
Traes_6DS_9B131DF5D	3970	6170	+	6DS_2103146	52.35	sp|Q1PFA6|PP144_ARATH	Pentatricopeptide repeat-containing protein	IPR002885 Pentatricopeptide repeat, IPR011990 Tetratricopeptide-like helical	LOC_Os04g35610.1	pentatricopeptide, putative, expressed	0.160405	0.189424	0.273981	0.187837	0.290013	0.121711	0.65677	0.353357	0.256278	0.722899	0.297316	0.515199	0.477734	0.178739	0.137599	0.920384	0.803592	0.825475	0.880688
Traes_6DS_FAB3B2753	7182	8256	-	6DS_2103146	52.35	AT2G41970.1	Protein kinase superfamily protein LENGTH=365	IPR011009 Protein kinase-like domain	LOC_Os02g12420.1	receptor-like protein kinase precursor, putative, expressed	0.187613	0.195054	0.225013	0.359305	0	0.0417291	0	0.430314	0	0.0313547	0	0	0	0	0	0.0586882	0	0	0.0404684
Traes_6DS_C309A6CCA	8271	8569	-	6DS_2103146	52.35	AT5G42440.1	Protein kinase superfamily protein LENGTH=359	IPR011009 Protein kinase-like domain	LOC_Os02g12420.1	receptor-like protein kinase precursor, putative, expressed	0	0	0	0	0	0	0	0	0	0	0	0.431253	0	0	0	0	0.223972	0	0
Traes_6DS_01180F5CB	9893	10152	-	6DS_2103146	52.35	AT5G06940.1	Leucine-rich repeat receptor-like protein kinase family protein LENGTH=872		LOC_Os02g12420.1	receptor-like protein kinase precursor, putative, expressed	0	0	0	0	0	0	0	0	0	0.276423	0	0	0	0	0	0	0	0	0
Traes_6DS_0DE729568	18324	19481	-	6DS_2103146	52.35	AT2G12190.1	Cytochrome P450 superfamily protein LENGTH=512	IPR001128 Cytochrome P450	LOC_Os10g05020.1	cytochrome P450, putative, expressed	1.07466	3.31253	2.5621	0.0223445	0	0.160141	0.0199833	0.101839	0	0.200446	0.0470153	0.020962	0.0680738	0.0413352	0.2878	0.417859	0.297436	0.200096	0.260524
Traes_6DS_E6A0BE6CD	6475	7551	+	6DS_2103328	52.35	sp|Q6K7E6|ERF1_ORYSJ	Ethylene-responsive transcription factor 1	IPR016177 DNA-binding domain	LOC_Os02g10760.1	AP2 domain containing protein, expressed	0.0471577	0.0229776	0.0227053	0.0284532	0.178187	0	0.0763872	0.142755	0.328008	0.114932	1.31722	0.0939091	1.34155	0.842081	0	0.0240552	0.0858113	0.0847645	0.0165413
Traes_6DS_4B3615E5F	7161	11889	-	6DS_2103401	52.35	sp|O95081|AGFG2_HUMAN	Arf-GAP domain and FG repeat-containing protein 2	IPR001164 Arf GTPase activating protein	LOC_Os02g11820.2	GTPase-activating protein, putative, expressed	26.9945	20.4061	23.4154	15.0339	10.8928	8.60944	30.6837	20.149	13.9604	25.6583	31.9236	19.7188	22.6253	28.9455	25.3934	10.7202	9.73026	9.13897	10.0669
Traes_6DS_90923023B	4645	5435	-	6DS_2103471	52.35	UniRef90_Q10GY6	Expressed protein n=3 Tax=Oryza RepID=Q10GY6_ORYSJ		LOC_Os03g41229.2	expressed protein	0.374872	0.367573	0.30147	1.23538	0.537293	0.295476	0.590385	1.88112	1.39051	1.09186	0.78001	1.2562	1.01005	0.380766	0.374144	0.929508	1.18455	1.58823	1.07109
Traes_6DS_AFCDCF3F8	880	4540	+	6DS_2103629	52.35	sp|Q9LK64|AB3C_ARATH	ABC transporter C family member 3	IPR027417 P-loop containing nucleoside triphosphate hydrolase	LOC_Os01g07870.1	ABC transporter family protein, putative, expressed	1.78485	2.08761	1.77278	0.741823	0.882234	0.971442	0.822836	2.19602	1.15411	1.1773	0.713886	1.59363	0.536129	0.550064	1.55002	1.4335	1.75128	1.12278	1.23232
Traes_6DS_201BB5F54	1845	3473	-	6DS_2104725	52.35	AT4G10520.1	Subtilase family protein LENGTH=756	IPR015500 Peptidase S8, subtilisin-related	LOC_Os02g17000.1	OsSub14 - Putative Subtilisin homologue, expressed	0.888727	0.58693	1.11712	0	0	0	0	0	0	0	0	0	0	0	0	0	0	0	0
Traes_6DS_589B8C672	14	2747	-	6DS_2104815	52.35	sp|Q9STT2|VPS29_ARATH	Vacuolar protein sorting-associated protein 29	IPR000979 Phosphodiesterase MJ0936	LOC_Os02g16550.1	Ser/Thr protein phosphatase family protein, putative, expressed	3.49338	7.24231	6.28009	3.90399	2.95375	5.36796	4.4703	5.48374	3.8649	5.41197	5.93711	4.56592	4.25538	3.94005	3.91735	8.37923	7.80259	8.82759	6.88046
Traes_6DS_D37F9D4C7	11324	12796	+	6DS_2105031	52.35	AT2G23970.1	Class I glutamine amidotransferase-like superfamily protein LENGTH=251	IPR017926 Glutamine amidotransferase	LOC_Os02g08270.1	class I glutamine amidotransferase, putative, expressed	10.4	13.2555	35.4493	4.73836	4.59395	0.122512	0.581059	4.00344	0.0513717	0.0902208	0.577361	0.130802	0	0	0	0	0.0296878	0	0.0802959
Traes_6DS_4367516C7	41	1610	+	6DS_2105968	52.35	AT5G05080.1	ubiquitin-conjugating enzyme 22 LENGTH=251	IPR016135 Ubiquitin-conjugating enzyme/RWD-like, IPR023313 Ubiquitin-conjugating enzyme, active site	LOC_Os06g45000.2	ubiquitin-conjugating enzyme, putative, expressed	31.3077	23.3991	20.682	16.8034	15.5101	13.4772	42.7067	19.8339	11.5535	35.5007	20.1491	20.3668	34.3881	9.66875	1.62911	28.2567	22.5862	23.345	25.8001
Traes_6DS_830C8210D	1959	5811	-	6DS_2106315	52.35	AT5G47810.1	phosphofructokinase 2 LENGTH=444	IPR000023 Phosphofructokinase domain, IPR022953 Phosphofructokinase	LOC_Os06g05860.1	6-phosphofructokinase, putative, expressed	2.53964	3.16959	2.90903	2.23196	2.84825	2.22721	4.64349	3.7651	3.20916	4.35298	3.2442	4.12358	2.53721	1.5112	4.18773	4.48785	5.15833	3.98536	4.75058
Traes_6DS_AB82EC92A	2318	8123	-	6DS_2106357	52.35	AT1G23480.1	cellulose synthase-like A3 LENGTH=556		LOC_Os02g09930.1	CSLA1 - cellulose synthase-like family A; mannan synthase, expressed	27.9363	23.8049	25.6583	19.7428	18.8154	0.0211268	55.9685	75.3664	0.0275944	65.6092	38.2428	14.3228	55.3094	4.0683	4.1815	28.1285	37.7167	31.0014	26.5442
Traes_6DS_4B6FA4C1D	1612	1899	-	6DS_2106400	52.35		Unknown protein			nothing found in rice	0	0	0	0	0	0	0	0	0	0	0	0	0	0	0	0	0	0	0
Traes_6DS_87DB9A2F3	5015	9153	-	6DS_2106506	52.35	sp|O49621|MLO1_ARATH	MLO-like protein 1	IPR004326 Mlo-related protein	LOC_Os02g10350.1	MLO domain containing protein, putative, expressed	0.479465	0.663182	0.644291	18.5676	64.9222	98.5429	7.54217	4.43048	18.6991	3.32309	4.10448	5.23123	5.23572	1.38557	4.42405	1.71451	2.04617	1.95316	1.56713
Traes_6DS_BA41961BE	1160	10067	-	6DS_2106632	52.35	AT3G44730.1	kinesin-like protein 1 LENGTH=1087	IPR001752 Kinesin, motor domain, IPR027417 P-loop containing nucleoside triphosphate hydrolase, IPR027640 Kinesin-like protein	LOC_Os02g13570.1	kinesin motor protein-related, putative, expressed	2.17347	1.74441	1.42111	4.60952	2.7076	0.554778	5.51448	2.41411	1.74572	9.38964	4.61031	8.02947	2.81602	0.762679	0.0664117	9.35112	9.79289	8.04199	7.92325
Traes_6DS_7C3F1D27B	1918	4748	-	6DS_2106769	52.35	AT1G23240.1	Caleosin-related family protein LENGTH=210	IPR007736 Caleosin	LOC_Os06g14324.1	caleosin related protein, putative, expressed	0.512831	0.110496	0.137353	18.2095	68.3057	300.905	1.93997	16.056	89.5318	0	0.143663	51.8714	0.0348011	9.84112	1.87014	0	0	0	0
Traes_6DS_BE03F1702	11130	17726	+	6DS_2107175	52.35	AT3G15680.1	Ran BP2/NZF zinc finger-like superfamily protein LENGTH=164	IPR001876 Zinc finger, RanBP2-type	LOC_Os02g10920.5	zinc finger family protein, putative, expressed	1.96933	5.87161	3.35988	0.708749	1.47211	1.28966	3.14949	2.63863	0.114142	6.71483	1.61271	0.677385	1.98365	13.1396	7.35292	3.48682	8.95515	5.90743	3.38452
Traes_6DS_20F275E2C	11266	12184	+	6DS_2107875	52.35	sp|C5XY39|CSPLA_SORBI	CASP-like protein	IPR006702 Uncharacterised protein family UPF0497, trans-membrane plant	LOC_Os02g12760.1	integral membrane protein, putative, expressed	3.19572	8.3674	5.94389	1.68901	1.17667	1.7055	2.34389	7.32807	2.57823	2.29169	5.16628	4.9297	16.6258	5.56259	1.5488	2.18407	3.33328	3.04213	3.24733
Traes_6DS_6D2C07E0F	2662	4825	-	6DS_2108444	52.35	sp|Q07442|BDF2_YEAST	Bromodomain-containing factor 2	IPR001487 Bromodomain, IPR027353 NET domain	LOC_Os02g15220.1	bromodomain containing protein, expressed	6.88699	8.41235	8.58519	5.25829	6.06336	3.8355	14.0287	8.10193	7.79042	24.9535	13.0311	12.0248	10.07	11.7629	4.78119	19.4647	16.1747	16.0924	18.3076
Traes_6DS_B3BD3031B	1	4865	+	6DS_2108714	52.35	AT3G21240.1	4-coumarate:CoA ligase 2 LENGTH=556	IPR000873 AMP-dependent synthetase/ligase, IPR025110 AMP-binding enzyme C-terminal domain	LOC_Os02g08100.1	AMP-binding domain containing protein, expressed	64.6128	108.17	97.3948	8.54542	24.9499	17.7359	22.1579	126.976	116.52	19.9769	40.0206	18.9682	54.9654	6.92379	1.24653	3.4871	4.86194	2.09495	3.41773
Traes_6DS_C87C427E3	3057	3476	+	6DS_2108768	52.35	sp|Q84WM9|EF1B1_ARATH	Elongation factor 1-beta 1	IPR014717 Translation elongation factor EF1B/ribosomal protein S6	LOC_Os07g42300.1	elongation factor protein, putative, expressed	0	0	0	0	0	0	0	0	0	0	0	0	0	0	0	0	0	0	0
Traes_6DS_12F5EA13A	24	4707	+	6DS_2109573	52.35	AT1G58470.1	RNA-binding protein 1 LENGTH=360	IPR012677 Nucleotide-binding, alpha-beta plait	LOC_Os02g12850.1	RNA recognition motif containing protein, expressed	48.2082	36.7455	42.2214	32.7151	29.1255	16.7372	62.6715	25.032	19.3596	51.3453	30.2959	28.1042	33.978	24.8486	64.3322	43.6254	33.9558	39.94	40.7128
Traes_6DS_52B19B019	606	3487	-	6DS_2110184	52.35	sp|Q8VY93|GDL66_ARATH	GDSL esterase/lipase	IPR001087 Lipase, GDSL	LOC_Os02g09620.1	GDSL-like lipase/acylhydrolase, putative, expressed	0	0	0	0.275104	0.441348	0	1.44013	0.242998	0	0.902912	0.70173	0.0341316	0.104835	0.0452782	0.15783	0.11699	0.758369	0.681347	0.399553
Traes_6DS_6190B0566	61	1369	+	6DS_2110532	52.35	sp|O34641|YTRB_BACSU	ABC transporter ATP-binding protein YtrB	IPR026082 ABC transporter A, ABCA, IPR027417 P-loop containing nucleoside triphosphate hydrolase	LOC_Os02g11960.1	ABC transporter, ATP-binding protein, putative, expressed	0.115419	0.716224	0.622848	1.47513	5.19976	46.6887	0.679343	1.57144	0.933679	0.445172	0.49444	0.94599	2.39589	0.627834	0.134718	1.02853	0.64644	0.934065	0.774915
Traes_6DS_989682E3C	609	5936	+	6DS_2110941	52.35	sp|Q8VH51|RBM39_MOUSE	RNA-binding protein 39	IPR012677 Nucleotide-binding, alpha-beta plait	LOC_Os02g11750.1	RNA recognition motif containing protein, putative, expressed	22.0209	19.1738	23.7091	11.3024	14.4678	12.4738	32.8006	17.5053	11.6352	41.972	24.4827	27.9748	21.7167	11.6081	23.3913	38.7334	30.2754	36.726	41.448
[truncated: 103 more rows]

## Sheet: 7AL-Go
Gene ID	From	To	Strand	Contig ID	cM	MIPS annotation Hit ID	MIPS annotation Description	MIPS annotation Interpro ID	Rice annotation Hit ID	Rice annotation Description	root_Z10	root_Z13	root_Z39	leaf_Z10	leaf_Z23	leaf_Z71	stem_Z30	stem_Z32	stem_Z65	spike_Z32	spike_Z39	spike_Z65	grain_Z71	grain_Z75	grain_Z85	diplo_dia	latent_lepto	metaphaseI	zygo_pachy
[truncated: 161 more rows]
